# Supplementary material for: Optogenetic relaxation of actomyosin contractility uncovers mechanistic roles of cortical tension during cytokinesis
Source: Nat Commun. 2021 Dec 8;12:7145. doi: 10.1038/s41467-021-27458-3 (PMC8654997; doi:10.1038/s41467-021-27458-3)
Supplement: Supplementary file 15 — Source Data [file 41467_2021_27458_MOESM15_ESM.zip]

Archive with 11 entries (11 files):
- Source Data/Fig.1.xlsx
- Source Data/Fig.2.xlsx
- Source Data/Fig.3.xlsx
- Source Data/Fig.4.xlsx
- Source Data/Fig.5.xlsx
- Source Data/Fig.S1.xlsx
- Source Data/Fig.S3.xlsx
- Source Data/Fig.S4.xlsx
- Source Data/Fig.S6.xlsx
- Source Data/Fig.S7.xlsx
- Source Data/Fig.S9.xlsx
