# Supplementary material for: Optogenetic relaxation of actomyosin contractility uncovers mechanistic roles of cortical tension during cytokinesis
Source: Nat Commun. 2021 Dec 8;12:7145. doi: 10.1038/s41467-021-27458-3 (PMC8654997; doi:10.1038/s41467-021-27458-3)
Supplement: Supplementary file 15 — Source Data [file 41467_2021_27458_MOESM15_ESM.zip › Source Data/Fig.1.xlsx]

## Sheet: 1e
Time (min)	Cytoplasm	Exp	Cell ID
0	1.02372	Control	1
1	1.00929	Control	1
2	1.00511	Control	1
3	1.02089	Control	1
4	0.992941	Control	1
5	1.00114	Control	1
6	1.01899	Control	1
7	0.996604	Control	1
8	0.962863	Control	1
9	0.984641	Control	1
10	0.983997	Control	1
11	0.565716	Control	1
12	0.551699	Control	1
13	0.58629	Control	1
14	0.625556	Control	1
15	0.621211	Control	1
16	0.626595	Control	1
17	0.639071	Control	1
18	0.655811	Control	1
19	0.645673	Control	1
20	0.656892	Control	1
21	0.853975	Control	1
22	1.06437	Control	1
23	1.05654	Control	1
24	1.01349	Control	1
25	0.992138	Control	1
26	1.00052	Control	1
27	0.994614	Control	1
28	0.997411	Control	1
29	1.0047	Control	1
30	1.00642	Control	1
0	1.02754	Control	2
1	1.00767	Control	2
2	0.991258	Control	2
3	0.991504	Control	2
4	0.988893	Control	2
5	0.984099	Control	2
6	0.976785	Control	2
7	1.00705	Control	2
8	0.989747	Control	2
9	1.02472	Control	2
10	1.01105	Control	2
11	0.619576	Control	2
12	0.593214	Control	2
13	0.612335	Control	2
14	0.635525	Control	2
15	0.633039	Control	2
16	0.633369	Control	2
17	0.635049	Control	2
18	0.620843	Control	2
19	0.629931	Control	2
20	0.627855	Control	2
21	0.783202	Control	2
22	1.01398	Control	2
23	1.04168	Control	2
24	0.996358	Control	2
25	0.982239	Control	2
26	0.968789	Control	2
27	0.936261	Control	2
28	0.945221	Control	2
29	0.935808	Control	2
30	0.932878	Control	2
0	1.06271	Control	3
1	1.00528	Control	3
2	0.996711	Control	3
3	1.00246	Control	3
4	1.00158	Control	3
5	0.996551	Control	3
6	1.00702	Control	3
7	0.995028	Control	3
8	0.967396	Control	3
9	0.984753	Control	3
10	0.980886	Control	3
11	0.478766	Control	3
12	0.443516	Control	3
13	0.463874	Control	3
14	0.460714	Control	3
15	0.470521	Control	3
16	0.464347	Control	3
17	0.474571	Control	3
18	0.478629	Control	3
19	0.481659	Control	3
20	0.486038	Control	3
21	0.649408	Control	3
22	0.868171	Control	3
23	0.83304	Control	3
24	0.773763	Control	3
25	0.732936	Control	3
26	0.72253	Control	3
27	0.699721	Control	3
28	0.698044	Control	3
29	0.661588	Control	3
30	0.646018	Control	3
0	1.04091	Control	4
1	1.03751	Control	4
2	1.02495	Control	4
3	1.0135	Control	4
4	1.01428	Control	4
5	0.982858	Control	4
6	0.978462	Control	4
7	0.976263	Control	4
8	0.966517	Control	4
9	0.98366	Control	4
10	0.982123	Control	4
11	0.618737	Control	4
12	0.57589	Control	4
13	0.584248	Control	4
14	0.580706	Control	4
15	0.575013	Control	4
16	0.586059	Control	4
17	0.58655	Control	4
18	0.580069	Control	4
19	0.603143	Control	4
20	0.597846	Control	4
21	0.785618	Control	4
22	1.17707	Control	4
23	1.17812	Control	4
24	1.12065	Control	4
25	1.10227	Control	4
26	1.09027	Control	4
27	1.06727	Control	4
28	1.07212	Control	4
29	1.06806	Control	4
30	1.07676	Control	4
0	0.936968	Control	5
1	0.980546	Control	5
2	0.969997	Control	5
3	0.958557	Control	5
4	0.992319	Control	5
5	0.997217	Control	5
6	1.01382	Control	5
7	1.05649	Control	5
8	1.01274	Control	5
9	1.03321	Control	5
10	1.04971	Control	5
11	0.669322	Control	5
12	0.601793	Control	5
13	0.614453	Control	5
14	0.615742	Control	5
15	0.5944	Control	5
16	0.595047	Control	5
17	0.595708	Control	5
18	0.585876	Control	5
19	0.595737	Control	5
20	0.573968	Control	5
21	0.728501	Control	5
22	1.08086	Control	5
23	1.08239	Control	5
24	1.04706	Control	5
25	1.0218	Control	5
26	1.0189	Control	5
27	0.99214	Control	5
28	0.950288	Control	5
29	0.933892	Control	5
30	0.919172	Control	5
0	0.988177	Control	6
1	0.984772	Control	6
2	0.978844	Control	6
3	0.987808	Control	6
4	0.971424	Control	6
5	0.988956	Control	6
6	0.991495	Control	6
7	1.01573	Control	6
8	1.0199	Control	6
9	1.03218	Control	6
10	1.04095	Control	6
11	0.507984	Control	6
12	0.486114	Control	6
13	0.474302	Control	6
14	0.490018	Control	6
15	0.498346	Control	6
16	0.494002	Control	6
17	0.505691	Control	6
18	0.514496	Control	6
19	0.490038	Control	6
20	0.49857	Control	6
21	0.694899	Control	6
22	1.14675	Control	6
23	1.13655	Control	6
24	1.12541	Control	6
25	1.13494	Control	6
26	1.10357	Control	6
27	1.1215	Control	6
28	1.09374	Control	6
29	1.1033	Control	6
30	1.06377	Control	6
0	1.04744	Control	7
1	1.0521	Control	7
2	1.04493	Control	7
3	1.02461	Control	7
4	1.01364	Control	7
5	1.00596	Control	7
6	0.973144	Control	7
7	0.968998	Control	7
8	0.97281	Control	7
9	0.958414	Control	7
10	0.938375	Control	7
11	0.427806	Control	7
12	0.45362	Control	7
13	0.473257	Control	7
14	0.481276	Control	7
15	0.503773	Control	7
16	0.528227	Control	7
17	0.554311	Control	7
18	0.54958	Control	7
19	0.552042	Control	7
20	0.568276	Control	7
21	0.734523	Control	7
22	0.980913	Control	7
23	0.944517	Control	7
24	0.909871	Control	7
25	0.883009	Control	7
26	0.851958	Control	7
27	0.838158	Control	7
28	0.821528	Control	7
29	0.808394	Control	7
30	0.777952	Control	7
0	1.04061	Control	8
1	1.01942	Control	8
2	1.03108	Control	8
3	1.02778	Control	8
4	0.98151	Control	8
5	0.992911	Control	8
6	0.995826	Control	8
7	0.979315	Control	8
8	0.995055	Control	8
9	0.985125	Control	8
10	0.952986	Control	8
11	0.578227	Control	8
12	0.561842	Control	8
13	0.626059	Control	8
14	0.622481	Control	8
15	0.609861	Control	8
16	0.608997	Control	8
17	0.617944	Control	8
18	0.603113	Control	8
19	0.585638	Control	8
20	0.591767	Control	8
21	0.699262	Control	8
22	0.917022	Control	8
23	0.944921	Control	8
24	0.921731	Control	8
25	0.915813	Control	8
26	0.894518	Control	8
27	0.926132	Control	8
28	0.896138	Control	8
29	0.894237	Control	8
30	0.859985	Control	8
0	0.935943	Control	9
1	0.957447	Control	9
2	0.939725	Control	9
3	0.92312	Control	9
4	0.980091	Control	9
5	1.0425	Control	9
6	0.995022	Control	9
7	1.03635	Control	9
8	1.05081	Control	9
9	1.06005	Control	9
10	1.0801	Control	9
11	0.716574	Control	9
12	0.687153	Control	9
13	0.695968	Control	9
14	0.698016	Control	9
15	0.697679	Control	9
16	0.703519	Control	9
17	0.726796	Control	9
18	0.719152	Control	9
19	0.70963	Control	9
20	0.690257	Control	9
21	0.843915	Control	9
22	1.33001	Control	9
23	1.33627	Control	9
24	1.29145	Control	9
25	1.24946	Control	9
26	1.25894	Control	9
27	1.26692	Control	9
28	1.22745	Control	9
29	1.25209	Control	9
30	1.26564	Control	9
0	0.984392	Control	10
1	0.997115	Control	10
2	0.969621	Control	10
3	0.991398	Control	10
4	0.997925	Control	10
5	1.01736	Control	10
6	1.01235	Control	10
7	1.03268	Control	10
8	1.00424	Control	10
9	1.01412	Control	10
10	0.979884	Control	10
11	0.406546	Control	10
12	0.378037	Control	10
13	0.385475	Control	10
14	0.405046	Control	10
15	0.41942	Control	10
16	0.456027	Control	10
17	0.487693	Control	10
18	0.516992	Control	10
19	0.588607	Control	10
20	0.635849	Control	10
21	0.856514	Control	10
22	1.15182	Control	10
23	1.14422	Control	10
24	1.1168	Control	10
25	1.09616	Control	10
26	1.07729	Control	10
27	1.07599	Control	10
28	1.05849	Control	10
29	1.04292	Control	10
30	1.01383	Control	10
0	0.971355	Control	11
1	0.959478	Control	11
2	0.957968	Control	11
3	0.939323	Control	11
4	0.97263	Control	11
5	0.989564	Control	11
6	0.993997	Control	11
7	1.02725	Control	11
8	1.07456	Control	11
9	1.01348	Control	11
10	1.10196	Control	11
11	0.918653	Control	11
12	0.758485	Control	11
13	0.771572	Control	11
14	0.792516	Control	11
15	0.778773	Control	11
16	0.808126	Control	11
17	0.775711	Control	11
18	0.770264	Control	11
19	0.784577	Control	11
20	0.790081	Control	11
21	0.801251	Control	11
22	0.942445	Control	11
23	1.0191	Control	11
24	1.03858	Control	11
25	0.968891	Control	11
26	0.938721	Control	11
27	0.920551	Control	11
28	0.918716	Control	11
29	0.894528	Control	11
30	0.929854	Control	11
0	1.02569	Control	12
1	0.988006	Control	12
2	0.965258	Control	12
3	0.945424	Control	12
4	0.969033	Control	12
5	0.969165	Control	12
6	0.963874	Control	12
7	1.00089	Control	12
8	1.06239	Control	12
9	1.01469	Control	12
10	1.09562	Control	12
11	0.900517	Control	12
12	0.713778	Control	12
13	0.735981	Control	12
14	0.762563	Control	12
15	0.755069	Control	12
16	0.788418	Control	12
17	0.766832	Control	12
18	0.760645	Control	12
19	0.774605	Control	12
20	0.77904	Control	12
21	0.796968	Control	12
22	0.952592	Control	12
23	1.03041	Control	12
24	1.04158	Control	12
25	0.977424	Control	12
26	0.943414	Control	12
27	0.925392	Control	12
28	0.920199	Control	12
29	0.890507	Control	12
30	0.914983	Control	12
0	0.985114	Control	13
1	0.969931	Control	13
2	0.96481	Control	13
3	0.949309	Control	13
4	0.983466	Control	13
5	0.996623	Control	13
6	0.99695	Control	13
7	1.02372	Control	13
8	1.06837	Control	13
9	0.986671	Control	13
10	1.07787	Control	13
11	0.846406	Control	13
12	0.708624	Control	13
13	0.714412	Control	13
14	0.711951	Control	13
15	0.709047	Control	13
16	0.755189	Control	13
17	0.717559	Control	13
18	0.712212	Control	13
19	0.721947	Control	13
20	0.722547	Control	13
21	0.739793	Control	13
22	1.00498	Control	13
23	1.06969	Control	13
24	1.05974	Control	13
25	0.99242	Control	13
26	0.959333	Control	13
27	0.941168	Control	13
28	0.944286	Control	13
29	0.933389	Control	13
30	0.977156	Control	13
0	1.02366	Control	14
1	0.99072	Control	14
2	0.986172	Control	14
3	0.960371	Control	14
4	0.988863	Control	14
5	0.99644	Control	14
6	0.981794	Control	14
7	1.0098	Control	14
8	1.03775	Control	14
9	0.967625	Control	14
10	1.05864	Control	14
11	0.880177	Control	14
12	0.654928	Control	14
13	0.636807	Control	14
14	0.638123	Control	14
15	0.601556	Control	14
16	0.619062	Control	14
17	0.596439	Control	14
18	0.58907	Control	14
19	0.624543	Control	14
20	0.623687	Control	14
21	0.642816	Control	14
22	0.827036	Control	14
23	0.927922	Control	14
24	0.959562	Control	14
25	0.892513	Control	14
26	0.877795	Control	14
27	0.858059	Control	14
28	0.849222	Control	14
29	0.817063	Control	14
30	0.83713	Control	14
0	1.05571	Control	15
1	1.02821	Control	15
2	0.995714	Control	15
3	0.97814	Control	15
4	0.971544	Control	15
5	0.960468	Control	15
6	0.957467	Control	15
7	0.987356	Control	15
8	1.03202	Control	15
9	1.00293	Control	15
10	1.03111	Control	15
11	0.874134	Control	15
12	0.760373	Control	15
13	0.769002	Control	15
14	0.783973	Control	15
15	0.779914	Control	15
16	0.803909	Control	15
17	0.781713	Control	15
18	0.775304	Control	15
19	0.787872	Control	15
20	0.787773	Control	15
21	0.79865	Control	15
22	0.986616	Control	15
23	1.02876	Control	15
24	1.0456	Control	15
25	1.01129	Control	15
26	0.99258	Control	15
27	0.983523	Control	15
28	0.980383	Control	15
29	0.970221	Control	15
30	0.981838	Control	15
0	1.03898	MYPT38	1
1	1.03836	MYPT38	1
2	1.06503	MYPT38	1
3	1.05335	MYPT38	1
4	1.0163	MYPT38	1
5	0.985533	MYPT38	1
6	0.967106	MYPT38	1
7	0.953253	MYPT38	1
8	0.962901	MYPT38	1
9	0.957018	MYPT38	1
10	0.962098	MYPT38	1
11	0.716363	MYPT38	1
12	0.693464	MYPT38	1
13	0.720078	MYPT38	1
14	0.747831	MYPT38	1
15	0.755193	MYPT38	1
16	0.748104	MYPT38	1
17	0.752937	MYPT38	1
18	0.760911	MYPT38	1
19	0.796651	MYPT38	1
20	0.786406	MYPT38	1
21	1.04466	MYPT38	1
22	1.27046	MYPT38	1
23	1.33239	MYPT38	1
24	1.29948	MYPT38	1
25	1.24044	MYPT38	1
26	1.2433	MYPT38	1
27	1.24481	MYPT38	1
28	1.23549	MYPT38	1
29	1.25337	MYPT38	1
30	1.24639	MYPT38	1
0	0.999973	MYPT38	2
1	0.993155	MYPT38	2
2	1.00731	MYPT38	2
3	1.01196	MYPT38	2
4	1.00364	MYPT38	2
5	1.00686	MYPT38	2
6	0.979814	MYPT38	2
7	0.985591	MYPT38	2
8	0.984118	MYPT38	2
9	0.966094	MYPT38	2
10	0.969174	MYPT38	2
11	0.654061	MYPT38	2
12	0.616946	MYPT38	2
13	0.595059	MYPT38	2
14	0.581839	MYPT38	2
15	0.587849	MYPT38	2
16	0.586881	MYPT38	2
17	0.590844	MYPT38	2
18	0.589344	MYPT38	2
19	0.579801	MYPT38	2
20	0.578925	MYPT38	2
21	0.749892	MYPT38	2
22	0.913191	MYPT38	2
23	0.958023	MYPT38	2
24	0.949427	MYPT38	2
25	0.934462	MYPT38	2
26	0.957929	MYPT38	2
27	0.931823	MYPT38	2
28	0.920201	MYPT38	2
29	0.927607	MYPT38	2
30	0.909478	MYPT38	2
0	0.999995	MYPT38	3
1	1.00885	MYPT38	3
2	1.02603	MYPT38	3
3	1.03283	MYPT38	3
4	1.05479	MYPT38	3
5	1.04328	MYPT38	3
6	1.0271	MYPT38	3
7	1.05133	MYPT38	3
8	1.06105	MYPT38	3
9	1.03294	MYPT38	3
10	1.04991	MYPT38	3
11	0.662617	MYPT38	3
12	0.635782	MYPT38	3
13	0.621456	MYPT38	3
14	0.620122	MYPT38	3
15	0.606967	MYPT38	3
16	0.606131	MYPT38	3
17	0.59834	MYPT38	3
18	0.605619	MYPT38	3
19	0.594228	MYPT38	3
20	0.585723	MYPT38	3
21	0.787796	MYPT38	3
22	0.976252	MYPT38	3
23	1.04162	MYPT38	3
24	1.02786	MYPT38	3
25	1.01584	MYPT38	3
26	1.022	MYPT38	3
27	1.01072	MYPT38	3
28	1.0203	MYPT38	3
29	1.01736	MYPT38	3
30	1.02195	MYPT38	3
0	1.00998	MYPT38	4
1	0.997392	MYPT38	4
2	1.02189	MYPT38	4
3	1.01212	MYPT38	4
4	0.980824	MYPT38	4
5	0.999039	MYPT38	4
6	1.14414	MYPT38	4
7	0.96606	MYPT38	4
8	0.956066	MYPT38	4
9	0.944954	MYPT38	4
10	0.967502	MYPT38	4
11	0.595179	MYPT38	4
12	0.632549	MYPT38	4
13	0.639556	MYPT38	4
14	0.61925	MYPT38	4
15	0.618689	MYPT38	4
16	0.613156	MYPT38	4
17	0.615356	MYPT38	4
18	0.61946	MYPT38	4
19	0.609287	MYPT38	4
20	0.61266	MYPT38	4
21	0.876759	MYPT38	4
22	0.98034	MYPT38	4
23	1.02528	MYPT38	4
24	1.04339	MYPT38	4
25	1.02476	MYPT38	4
26	1.07003	MYPT38	4
27	1.07406	MYPT38	4
28	1.11315	MYPT38	4
29	1.13201	MYPT38	4
30	1.1548	MYPT38	4
0	0.950773	MYPT38	5
1	1.00053	MYPT38	5
2	1.02095	MYPT38	5
3	1.02185	MYPT38	5
4	1.0311	MYPT38	5
5	1.03109	MYPT38	5
6	1.00785	MYPT38	5
7	0.987027	MYPT38	5
8	0.970352	MYPT38	5
9	0.977618	MYPT38	5
10	1.00104	MYPT38	5
11	0.594689	MYPT38	5
12	0.589598	MYPT38	5
13	0.585947	MYPT38	5
14	0.572297	MYPT38	5
15	0.564605	MYPT38	5
16	0.562401	MYPT38	5
17	0.553548	MYPT38	5
18	0.567124	MYPT38	5
19	0.563404	MYPT38	5
20	0.556365	MYPT38	5
21	0.745629	MYPT38	5
22	0.930742	MYPT38	5
23	0.976326	MYPT38	5
24	0.952693	MYPT38	5
25	0.942265	MYPT38	5
26	0.945195	MYPT38	5
27	0.950908	MYPT38	5
28	0.967955	MYPT38	5
29	0.966893	MYPT38	5
30	0.962848	MYPT38	5
0	0.903407	MYPT38	6
1	0.954879	MYPT38	6
2	0.983258	MYPT38	6
3	0.96201	MYPT38	6
4	1.0043	MYPT38	6
5	1.00662	MYPT38	6
6	1.00285	MYPT38	6
7	1.03355	MYPT38	6
8	1.05173	MYPT38	6
9	1.05443	MYPT38	6
10	1.04257	MYPT38	6
11	0.706721	MYPT38	6
12	0.605722	MYPT38	6
13	0.573205	MYPT38	6
14	0.577395	MYPT38	6
15	0.578849	MYPT38	6
16	0.579649	MYPT38	6
17	0.598214	MYPT38	6
18	0.56065	MYPT38	6
19	0.563355	MYPT38	6
20	0.563655	MYPT38	6
21	0.781455	MYPT38	6
22	1.18081	MYPT38	6
23	1.28622	MYPT38	6
24	1.26901	MYPT38	6
25	1.26818	MYPT38	6
26	1.29378	MYPT38	6
27	1.30035	MYPT38	6
28	1.27259	MYPT38	6
29	1.29725	MYPT38	6
30	1.29808	MYPT38	6
0	0.988043	MYPT38	7
1	1.01957	MYPT38	7
2	1.01385	MYPT38	7
3	1.01033	MYPT38	7
4	0.973984	MYPT38	7
5	0.974781	MYPT38	7
6	0.987216	MYPT38	7
7	0.992606	MYPT38	7
8	1.0078	MYPT38	7
9	1.02323	MYPT38	7
10	1.00814	MYPT38	7
11	0.701612	MYPT38	7
12	0.757355	MYPT38	7
13	0.765553	MYPT38	7
14	0.751633	MYPT38	7
15	0.743695	MYPT38	7
16	0.741826	MYPT38	7
17	0.745212	MYPT38	7
18	0.751583	MYPT38	7
19	0.738896	MYPT38	7
20	0.783634	MYPT38	7
21	0.925171	MYPT38	7
22	1.06694	MYPT38	7
23	1.07983	MYPT38	7
24	1.06804	MYPT38	7
25	1.06079	MYPT38	7
26	1.08835	MYPT38	7
27	1.09834	MYPT38	7
28	1.07227	MYPT38	7
29	1.09411	MYPT38	7
30	1.10845	MYPT38	7
0	1.06855	MYPT38	8
1	1.05963	MYPT38	8
2	1.02695	MYPT38	8
3	1.00576	MYPT38	8
4	0.988877	MYPT38	8
5	0.982593	MYPT38	8
6	0.991672	MYPT38	8
7	0.988671	MYPT38	8
8	0.973875	MYPT38	8
9	0.968066	MYPT38	8
10	0.944504	MYPT38	8
11	0.653018	MYPT38	8
12	0.61533	MYPT38	8
13	0.595205	MYPT38	8
14	0.583199	MYPT38	8
15	0.583873	MYPT38	8
16	0.570196	MYPT38	8
17	0.573899	MYPT38	8
18	0.577928	MYPT38	8
19	0.56708	MYPT38	8
20	0.577679	MYPT38	8
21	0.735826	MYPT38	8
22	0.958462	MYPT38	8
23	1.00507	MYPT38	8
24	1.01694	MYPT38	8
25	1.00926	MYPT38	8
26	1.01453	MYPT38	8
27	1.0252	MYPT38	8
28	1.02468	MYPT38	8
29	1.02521	MYPT38	8
30	1.02715	MYPT38	8
0	1.05427	MYPT38	9
1	1.04738	MYPT38	9
2	1.0205	MYPT38	9
3	0.999878	MYPT38	9
4	0.993426	MYPT38	9
5	1.00882	MYPT38	9
6	0.99123	MYPT38	9
7	0.976465	MYPT38	9
8	0.980748	MYPT38	9
9	0.941132	MYPT38	9
10	0.987162	MYPT38	9
11	0.724651	MYPT38	9
12	0.732974	MYPT38	9
13	0.72103	MYPT38	9
14	0.708303	MYPT38	9
15	0.687507	MYPT38	9
16	0.698028	MYPT38	9
17	0.705957	MYPT38	9
18	0.724179	MYPT38	9
19	0.690203	MYPT38	9
20	0.689692	MYPT38	9
21	0.816219	MYPT38	9
22	0.950641	MYPT38	9
23	0.930832	MYPT38	9
24	0.957115	MYPT38	9
25	0.917144	MYPT38	9
26	0.925863	MYPT38	9
27	0.942154	MYPT38	9
28	0.91786	MYPT38	9
29	0.902081	MYPT38	9
30	0.907423	MYPT38	9
0	0.961542	MYPT38	10
1	0.980944	MYPT38	10
2	1.0076	MYPT38	10
3	1.00493	MYPT38	10
4	1.00333	MYPT38	10
5	1.01401	MYPT38	10
6	1.01327	MYPT38	10
7	1.02234	MYPT38	10
8	1.01006	MYPT38	10
9	0.993925	MYPT38	10
10	0.987812	MYPT38	10
11	0.677552	MYPT38	10
12	0.639299	MYPT38	10
13	0.630577	MYPT38	10
14	0.638431	MYPT38	10
15	0.640171	MYPT38	10
16	0.652751	MYPT38	10
17	0.653508	MYPT38	10
18	0.6729	MYPT38	10
19	0.656869	MYPT38	10
20	0.66572	MYPT38	10
21	0.825306	MYPT38	10
22	1.0201	MYPT38	10
23	1.04916	MYPT38	10
24	1.06348	MYPT38	10
25	1.03238	MYPT38	10
26	1.03835	MYPT38	10
27	1.04841	MYPT38	10
28	1.0169	MYPT38	10
29	1.0061	MYPT38	10
30	1.00956	MYPT38	10
0	1.02224	MYPT38	11
1	0.95977	MYPT38	11
2	1.03122	MYPT38	11
3	0.984905	MYPT38	11
4	1.05602	MYPT38	11
5	1.00968	MYPT38	11
6	0.999759	MYPT38	11
7	1.00274	MYPT38	11
8	0.983546	MYPT38	11
9	0.952389	MYPT38	11
10	0.997993	MYPT38	11
11	0.721015	MYPT38	11
12	0.721605	MYPT38	11
13	0.711227	MYPT38	11
14	0.729052	MYPT38	11
15	0.752876	MYPT38	11
16	0.756592	MYPT38	11
17	0.765184	MYPT38	11
18	0.740064	MYPT38	11
19	0.775901	MYPT38	11
20	0.769468	MYPT38	11
21	0.878725	MYPT38	11
22	1.00704	MYPT38	11
23	1.02963	MYPT38	11
24	0.990859	MYPT38	11
25	0.995518	MYPT38	11
26	1.00195	MYPT38	11
27	0.93704	MYPT38	11
28	0.969341	MYPT38	11
29	0.978214	MYPT38	11
30	0.927291	MYPT38	11
0	0.970646	MYPT38	12
1	0.931577	MYPT38	12
2	0.995433	MYPT38	12
3	0.972995	MYPT38	12
4	1.03486	MYPT38	12
5	1.01641	MYPT38	12
6	1.02099	MYPT38	12
7	1.01706	MYPT38	12
8	1.02136	MYPT38	12
9	0.994613	MYPT38	12
10	1.02492	MYPT38	12
11	0.736081	MYPT38	12
12	0.70599	MYPT38	12
13	0.699597	MYPT38	12
14	0.722518	MYPT38	12
15	0.754671	MYPT38	12
16	0.752654	MYPT38	12
17	0.755659	MYPT38	12
18	0.726122	MYPT38	12
19	0.74421	MYPT38	12
20	0.738115	MYPT38	12
21	0.853764	MYPT38	12
22	1.02182	MYPT38	12
23	1.04804	MYPT38	12
24	1.02352	MYPT38	12
25	1.03006	MYPT38	12
26	1.02802	MYPT38	12
27	0.977144	MYPT38	12
28	1.00221	MYPT38	12
29	1.01416	MYPT38	12
30	0.965451	MYPT38	12
0	1.06403	MYPT38	13
1	1.00304	MYPT38	13
2	1.02506	MYPT38	13
3	0.983504	MYPT38	13
4	1.02875	MYPT38	13
5	0.994383	MYPT38	13
6	0.990623	MYPT38	13
7	0.986533	MYPT38	13
8	0.977951	MYPT38	13
9	0.96098	MYPT38	13
10	0.985597	MYPT38	13
11	0.704312	MYPT38	13
12	0.725214	MYPT38	13
13	0.723753	MYPT38	13
14	0.739628	MYPT38	13
15	0.755479	MYPT38	13
16	0.752365	MYPT38	13
17	0.752678	MYPT38	13
18	0.727606	MYPT38	13
19	0.743668	MYPT38	13
20	0.732186	MYPT38	13
21	0.865513	MYPT38	13
22	0.961487	MYPT38	13
23	0.969789	MYPT38	13
24	0.936997	MYPT38	13
25	0.932446	MYPT38	13
26	0.935655	MYPT38	13
27	0.89645	MYPT38	13
28	0.910661	MYPT38	13
29	0.915526	MYPT38	13
30	0.871876	MYPT38	13
0	1.0261	MYPT38	14
1	0.984857	MYPT38	14
2	1.03498	MYPT38	14
3	0.972273	MYPT38	14
4	1.00625	MYPT38	14
5	0.973981	MYPT38	14
6	0.997632	MYPT38	14
7	0.987088	MYPT38	14
8	0.998141	MYPT38	14
9	0.980353	MYPT38	14
10	1.03917	MYPT38	14
11	0.82802	MYPT38	14
12	0.847902	MYPT38	14
13	0.863291	MYPT38	14
14	0.864199	MYPT38	14
15	0.88542	MYPT38	14
16	0.881774	MYPT38	14
17	0.895706	MYPT38	14
18	0.87472	MYPT38	14
19	0.905743	MYPT38	14
20	0.905287	MYPT38	14
21	1.04543	MYPT38	14
22	1.23765	MYPT38	14
23	1.29363	MYPT38	14
24	1.27483	MYPT38	14
25	1.29085	MYPT38	14
26	1.31773	MYPT38	14
27	1.27343	MYPT38	14
28	1.31245	MYPT38	14
29	1.32335	MYPT38	14
30	1.27433	MYPT38	14
0	0.989877	MYPT38	15
1	0.921509	MYPT38	15
2	0.993271	MYPT38	15
3	0.951826	MYPT38	15
4	1.02512	MYPT38	15
5	1.00051	MYPT38	15
6	1.02456	MYPT38	15
7	1.02808	MYPT38	15
8	1.0204	MYPT38	15
9	0.989511	MYPT38	15
10	1.05481	MYPT38	15
11	0.888068	MYPT38	15
12	0.871214	MYPT38	15
13	0.8465	MYPT38	15
14	0.851374	MYPT38	15
15	0.879219	MYPT38	15
16	0.86906	MYPT38	15
17	0.875306	MYPT38	15
18	0.840603	MYPT38	15
19	0.879811	MYPT38	15
20	0.85709	MYPT38	15
21	0.926411	MYPT38	15
22	1.02006	MYPT38	15
23	1.03974	MYPT38	15
24	0.997421	MYPT38	15
25	0.995476	MYPT38	15
26	1.00154	MYPT38	15
27	0.930105	MYPT38	15
28	0.964349	MYPT38	15
29	0.977627	MYPT38	15
30	0.927687	MYPT38	15
0	1.0088	MYPT169	1
1	1.01036	MYPT169	1
2	0.995758	MYPT169	1
3	1.02095	MYPT169	1
4	1.02759	MYPT169	1
5	0.977966	MYPT169	1
6	1.02187	MYPT169	1
7	1.00324	MYPT169	1
8	0.981023	MYPT169	1
9	0.977312	MYPT169	1
10	0.973798	MYPT169	1
11	0.746678	MYPT169	1
12	0.692514	MYPT169	1
13	0.671929	MYPT169	1
14	0.648425	MYPT169	1
15	0.648247	MYPT169	1
16	0.652614	MYPT169	1
17	0.626011	MYPT169	1
18	0.620578	MYPT169	1
19	0.615234	MYPT169	1
20	0.615987	MYPT169	1
21	0.739067	MYPT169	1
22	0.864766	MYPT169	1
23	0.89816	MYPT169	1
24	0.880184	MYPT169	1
25	0.86198	MYPT169	1
26	0.854791	MYPT169	1
27	0.854334	MYPT169	1
28	0.837877	MYPT169	1
29	0.83037	MYPT169	1
30	0.809868	MYPT169	1
0	1.0915	MYPT169	2
1	1.04171	MYPT169	2
2	0.996413	MYPT169	2
3	1.02366	MYPT169	2
4	1.03091	MYPT169	2
5	0.978555	MYPT169	2
6	0.989857	MYPT169	2
7	0.981383	MYPT169	2
8	0.970224	MYPT169	2
9	0.962202	MYPT169	2
10	0.933292	MYPT169	2
11	0.587933	MYPT169	2
12	0.584328	MYPT169	2
13	0.582764	MYPT169	2
14	0.558936	MYPT169	2
15	0.559946	MYPT169	2
16	0.548694	MYPT169	2
17	0.538175	MYPT169	2
18	0.548178	MYPT169	2
19	0.537118	MYPT169	2
20	0.53305	MYPT169	2
21	0.815614	MYPT169	2
22	0.890172	MYPT169	2
23	0.910425	MYPT169	2
24	0.909991	MYPT169	2
25	0.903468	MYPT169	2
26	0.890387	MYPT169	2
27	0.900508	MYPT169	2
28	0.90028	MYPT169	2
29	0.886874	MYPT169	2
30	0.869613	MYPT169	2
0	1.01211	MYPT169	3
1	0.999893	MYPT169	3
2	1.01791	MYPT169	3
3	0.999319	MYPT169	3
4	1.0005	MYPT169	3
5	0.982697	MYPT169	3
6	0.979464	MYPT169	3
7	1.00242	MYPT169	3
8	0.99456	MYPT169	3
9	1.01314	MYPT169	3
10	0.999048	MYPT169	3
11	0.669918	MYPT169	3
12	0.619992	MYPT169	3
13	0.604837	MYPT169	3
14	0.602826	MYPT169	3
15	0.579394	MYPT169	3
16	0.594028	MYPT169	3
17	0.611753	MYPT169	3
18	0.61886	MYPT169	3
19	0.594052	MYPT169	3
20	0.584244	MYPT169	3
21	0.834671	MYPT169	3
22	1.00993	MYPT169	3
23	1.03895	MYPT169	3
24	1.09175	MYPT169	3
25	1.46422	MYPT169	3
26	1.78952	MYPT169	3
27	1.00567	MYPT169	3
28	0.997969	MYPT169	3
29	0.980975	MYPT169	3
30	1.0043	MYPT169	3
0	1.17214	MYPT169	4
1	1.15113	MYPT169	4
2	1.13968	MYPT169	4
3	1.13439	MYPT169	4
4	1.12352	MYPT169	4
5	1.14212	MYPT169	4
6	1.1282	MYPT169	4
7	1.11436	MYPT169	4
8	1.10505	MYPT169	4
9	1.12157	MYPT169	4
10	1.13003	MYPT169	4
11	0.781601	MYPT169	4
12	0.724719	MYPT169	4
13	0.691649	MYPT169	4
14	0.664209	MYPT169	4
15	0.654338	MYPT169	4
16	0.6259	MYPT169	4
17	0.603656	MYPT169	4
18	0.5962	MYPT169	4
19	0.580284	MYPT169	4
20	0.562261	MYPT169	4
21	0.907285	MYPT169	4
22	1.20161	MYPT169	4
23	1.22777	MYPT169	4
24	1.23706	MYPT169	4
25	1.241	MYPT169	4
26	1.21967	MYPT169	4
27	1.23591	MYPT169	4
28	1.22283	MYPT169	4
29	1.20005	MYPT169	4
30	1.18988	MYPT169	4
0	0.955507	MYPT169	5
1	0.951029	MYPT169	5
2	0.976882	MYPT169	5
3	0.982698	MYPT169	5
4	1.0057	MYPT169	5
5	1.01043	MYPT169	5
6	1.01432	MYPT169	5
7	1.00698	MYPT169	5
8	1.00475	MYPT169	5
9	1.03988	MYPT169	5
10	1.05122	MYPT169	5
11	0.621163	MYPT169	5
12	0.591305	MYPT169	5
13	0.579405	MYPT169	5
14	0.532186	MYPT169	5
15	0.517725	MYPT169	5
16	0.52029	MYPT169	5
17	0.50529	MYPT169	5
18	0.505954	MYPT169	5
19	0.513596	MYPT169	5
20	0.525149	MYPT169	5
21	0.883155	MYPT169	5
22	1.15703	MYPT169	5
23	1.17057	MYPT169	5
24	1.1661	MYPT169	5
25	1.17387	MYPT169	5
26	1.15464	MYPT169	5
27	1.15712	MYPT169	5
28	1.1621	MYPT169	5
29	1.13839	MYPT169	5
30	1.13263	MYPT169	5
0	1.00786	MYPT169	6
1	1.02664	MYPT169	6
2	1.03333	MYPT169	6
3	1.04197	MYPT169	6
4	1.02926	MYPT169	6
5	1.00624	MYPT169	6
6	0.987971	MYPT169	6
7	0.956748	MYPT169	6
8	0.956345	MYPT169	6
9	0.974321	MYPT169	6
10	0.978835	MYPT169	6
11	0.529161	MYPT169	6
12	0.478031	MYPT169	6
13	0.4547	MYPT169	6
14	0.458253	MYPT169	6
15	0.451576	MYPT169	6
16	0.432981	MYPT169	6
17	0.452939	MYPT169	6
18	0.435244	MYPT169	6
19	0.42654	MYPT169	6
20	0.41852	MYPT169	6
21	0.657112	MYPT169	6
22	0.905801	MYPT169	6
23	0.946116	MYPT169	6
24	0.940595	MYPT169	6
25	0.93522	MYPT169	6
26	0.92344	MYPT169	6
27	0.918511	MYPT169	6
28	0.913047	MYPT169	6
29	0.900685	MYPT169	6
30	0.888684	MYPT169	6
0	0.952273	MYPT169	7
1	0.941385	MYPT169	7
2	0.978853	MYPT169	7
3	0.962035	MYPT169	7
4	0.973146	MYPT169	7
5	0.99861	MYPT169	7
6	1.02195	MYPT169	7
7	1.02769	MYPT169	7
8	1.02391	MYPT169	7
9	1.04569	MYPT169	7
10	1.07509	MYPT169	7
11	0.509334	MYPT169	7
12	0.47383	MYPT169	7
13	0.430802	MYPT169	7
14	0.405478	MYPT169	7
15	0.391862	MYPT169	7
16	0.368631	MYPT169	7
17	0.35965	MYPT169	7
18	0.349138	MYPT169	7
19	0.334125	MYPT169	7
20	0.334315	MYPT169	7
21	0.668133	MYPT169	7
22	1.03297	MYPT169	7
23	1.13131	MYPT169	7
24	1.15018	MYPT169	7
25	1.13212	MYPT169	7
26	1.13724	MYPT169	7
27	1.14074	MYPT169	7
28	1.14275	MYPT169	7
29	1.12488	MYPT169	7
30	1.12399	MYPT169	7
0	0.939721	MYPT169	8
1	0.96961	MYPT169	8
2	0.991295	MYPT169	8
3	1.01292	MYPT169	8
4	1.01621	MYPT169	8
5	1.0138	MYPT169	8
6	1.00003	MYPT169	8
7	1.0074	MYPT169	8
8	1.00044	MYPT169	8
9	1.01433	MYPT169	8
10	1.034	MYPT169	8
11	0.575891	MYPT169	8
12	0.499232	MYPT169	8
13	0.460844	MYPT169	8
14	0.438649	MYPT169	8
15	0.423188	MYPT169	8
16	0.41285	MYPT169	8
17	0.410704	MYPT169	8
18	0.398936	MYPT169	8
19	0.38498	MYPT169	8
20	0.386134	MYPT169	8
21	0.57631	MYPT169	8
22	0.873106	MYPT169	8
23	0.917909	MYPT169	8
24	0.907742	MYPT169	8
25	0.884614	MYPT169	8
26	0.910156	MYPT169	8
27	0.922714	MYPT169	8
28	0.923931	MYPT169	8
29	0.867694	MYPT169	8
30	0.855702	MYPT169	8
0	0.985143	MYPT169	9
1	1.00242	MYPT169	9
2	0.984243	MYPT169	9
3	1.00164	MYPT169	9
4	1.00267	MYPT169	9
5	1.01015	MYPT169	9
6	0.998127	MYPT169	9
7	0.982332	MYPT169	9
8	0.974588	MYPT169	9
9	1.02845	MYPT169	9
10	1.02916	MYPT169	9
11	0.739866	MYPT169	9
12	0.697023	MYPT169	9
13	0.667781	MYPT169	9
14	0.660803	MYPT169	9
15	0.627422	MYPT169	9
16	0.634829	MYPT169	9
17	0.639173	MYPT169	9
18	0.625619	MYPT169	9
19	0.60565	MYPT169	9
20	0.601523	MYPT169	9
21	0.825973	MYPT169	9
22	0.968565	MYPT169	9
23	0.991037	MYPT169	9
24	0.977654	MYPT169	9
25	0.978599	MYPT169	9
26	0.982394	MYPT169	9
27	1.04473	MYPT169	9
28	1.0534	MYPT169	9
29	1.04271	MYPT169	9
30	1.05436	MYPT169	9
0	1.01712	MYPT169	10
1	1.01169	MYPT169	10
2	0.981572	MYPT169	10
3	0.989744	MYPT169	10
4	0.979272	MYPT169	10
5	0.994859	MYPT169	10
6	1.01112	MYPT169	10
7	1.00928	MYPT169	10
8	0.99979	MYPT169	10
9	1.01038	MYPT169	10
10	0.992994	MYPT169	10
11	0.504573	MYPT169	10
12	0.454079	MYPT169	10
13	0.429681	MYPT169	10
14	0.413786	MYPT169	10
15	0.383767	MYPT169	10
16	0.3679	MYPT169	10
17	0.369901	MYPT169	10
18	0.361999	MYPT169	10
19	0.365121	MYPT169	10
20	0.359916	MYPT169	10
21	0.597674	MYPT169	10
22	0.858385	MYPT169	10
23	0.93068	MYPT169	10
24	0.941932	MYPT169	10
25	0.913811	MYPT169	10
26	0.905516	MYPT169	10
27	0.904929	MYPT169	10
28	0.904553	MYPT169	10
29	0.901982	MYPT169	10
30	0.891078	MYPT169	10
0	0.985442	MYPT169	11
1	0.979728	MYPT169	11
2	0.98073	MYPT169	11
3	0.976593	MYPT169	11
4	0.997785	MYPT169	11
5	0.967532	MYPT169	11
6	1.00075	MYPT169	11
7	1.0132	MYPT169	11
8	1.0273	MYPT169	11
9	1.03958	MYPT169	11
10	1.03017	MYPT169	11
11	0.772333	MYPT169	11
12	0.669803	MYPT169	11
13	0.638724	MYPT169	11
14	0.613211	MYPT169	11
15	0.58658	MYPT169	11
16	0.562683	MYPT169	11
17	0.546074	MYPT169	11
18	0.549422	MYPT169	11
19	0.536066	MYPT169	11
20	0.518884	MYPT169	11
21	0.715477	MYPT169	11
22	0.872845	MYPT169	11
23	0.926384	MYPT169	11
24	0.954237	MYPT169	11
25	0.929204	MYPT169	11
26	0.953262	MYPT169	11
27	0.958391	MYPT169	11
28	0.925072	MYPT169	11
29	0.947208	MYPT169	11
30	0.949678	MYPT169	11
0	0.971397	MYPT169	12
1	0.962463	MYPT169	12
2	0.977185	MYPT169	12
3	0.977236	MYPT169	12
4	1.00597	MYPT169	12
5	0.972818	MYPT169	12
6	1.01677	MYPT169	12
7	1.01261	MYPT169	12
8	1.03316	MYPT169	12
9	1.03945	MYPT169	12
10	1.02988	MYPT169	12
11	0.781845	MYPT169	12
12	0.736717	MYPT169	12
13	0.73268	MYPT169	12
14	0.718775	MYPT169	12
15	0.729859	MYPT169	12
16	0.729344	MYPT169	12
17	0.723487	MYPT169	12
18	0.742267	MYPT169	12
19	0.736788	MYPT169	12
20	0.745764	MYPT169	12
21	0.929888	MYPT169	12
22	1.00695	MYPT169	12
23	1.03697	MYPT169	12
24	1.04713	MYPT169	12
25	1.0177	MYPT169	12
26	1.03436	MYPT169	12
27	1.04377	MYPT169	12
28	1.00668	MYPT169	12
29	1.02705	MYPT169	12
30	1.00892	MYPT169	12
0	0.992041	MYPT169	13
1	0.973139	MYPT169	13
2	0.985901	MYPT169	13
3	0.990672	MYPT169	13
4	1.02108	MYPT169	13
5	0.980278	MYPT169	13
6	1.0128	MYPT169	13
7	1.00914	MYPT169	13
8	1.02199	MYPT169	13
9	1.01746	MYPT169	13
10	0.995443	MYPT169	13
11	0.634683	MYPT169	13
12	0.586514	MYPT169	13
13	0.573717	MYPT169	13
14	0.558462	MYPT169	13
15	0.560668	MYPT169	13
16	0.556997	MYPT169	13
17	0.541211	MYPT169	13
18	0.541351	MYPT169	13
19	0.534383	MYPT169	13
20	0.545483	MYPT169	13
21	0.778175	MYPT169	13
22	0.901918	MYPT169	13
23	0.909692	MYPT169	13
24	0.918497	MYPT169	13
25	0.874294	MYPT169	13
26	0.881231	MYPT169	13
27	0.880357	MYPT169	13
28	0.855537	MYPT169	13
29	0.864263	MYPT169	13
30	0.83439	MYPT169	13
0	0.9697	MYPT169	14
1	0.953425	MYPT169	14
2	0.9706	MYPT169	14
3	0.991648	MYPT169	14
4	1.03029	MYPT169	14
5	0.986981	MYPT169	14
6	1.02768	MYPT169	14
7	1.01818	MYPT169	14
8	1.044	MYPT169	14
9	1.01656	MYPT169	14
10	0.991281	MYPT169	14
11	0.703661	MYPT169	14
12	0.615843	MYPT169	14
13	0.598204	MYPT169	14
14	0.56887	MYPT169	14
15	0.570625	MYPT169	14
16	0.575947	MYPT169	14
17	0.566076	MYPT169	14
18	0.564279	MYPT169	14
19	0.563508	MYPT169	14
20	0.575373	MYPT169	14
21	0.773979	MYPT169	14
22	0.903367	MYPT169	14
23	0.939659	MYPT169	14
24	0.950566	MYPT169	14
25	0.914705	MYPT169	14
26	0.936673	MYPT169	14
27	0.935573	MYPT169	14
28	0.892916	MYPT169	14
29	0.911208	MYPT169	14
30	0.899573	MYPT169	14
0	0.964612	MYPT169	15
1	0.978329	MYPT169	15
2	0.989646	MYPT169	15
3	0.98064	MYPT169	15
4	0.999045	MYPT169	15
5	0.982691	MYPT169	15
6	0.9935	MYPT169	15
7	0.98497	MYPT169	15
8	1.03718	MYPT169	15
9	1.04792	MYPT169	15
10	1.04119	MYPT169	15
11	0.80222	MYPT169	15
12	0.763239	MYPT169	15
13	0.732064	MYPT169	15
14	0.711306	MYPT169	15
15	0.694243	MYPT169	15
16	0.676171	MYPT169	15
17	0.66892	MYPT169	15
18	0.669743	MYPT169	15
19	0.666461	MYPT169	15
20	0.662013	MYPT169	15
21	0.800422	MYPT169	15
22	0.878458	MYPT169	15
23	0.896763	MYPT169	15
24	0.955569	MYPT169	15
25	0.942507	MYPT169	15
26	0.954814	MYPT169	15
27	0.939988	MYPT169	15
28	0.929822	MYPT169	15
29	0.91743	MYPT169	15
30	0.881462	MYPT169	15
0	0.950156	MYPT296	1
1	0.955731	MYPT296	1
2	0.998411	MYPT296	1
3	0.996452	MYPT296	1
4	1.01361	MYPT296	1
5	1.02098	MYPT296	1
6	1.00487	MYPT296	1
7	1.01186	MYPT296	1
8	0.987296	MYPT296	1
9	1.01277	MYPT296	1
10	1.04381	MYPT296	1
11	0.763279	MYPT296	1
12	0.719409	MYPT296	1
13	0.670341	MYPT296	1
14	0.644604	MYPT296	1
15	0.62224	MYPT296	1
16	0.625261	MYPT296	1
17	0.615195	MYPT296	1
18	0.576979	MYPT296	1
19	0.573189	MYPT296	1
20	0.562522	MYPT296	1
21	0.769957	MYPT296	1
22	0.99938	MYPT296	1
23	1.0542	MYPT296	1
24	1.0769	MYPT296	1
25	1.11981	MYPT296	1
26	1.0771	MYPT296	1
27	1.11609	MYPT296	1
28	1.12462	MYPT296	1
29	1.15014	MYPT296	1
30	1.15105	MYPT296	1
0	0.989186	MYPT296	2
1	0.972507	MYPT296	2
2	1.01439	MYPT296	2
3	0.998045	MYPT296	2
4	1.0146	MYPT296	2
5	1.03221	MYPT296	2
6	1.0207	MYPT296	2
7	0.977952	MYPT296	2
8	1.00889	MYPT296	2
9	0.997098	MYPT296	2
10	0.977214	MYPT296	2
11	0.772314	MYPT296	2
12	0.7317	MYPT296	2
13	0.69876	MYPT296	2
14	0.679707	MYPT296	2
15	0.650283	MYPT296	2
16	0.67695	MYPT296	2
17	0.681417	MYPT296	2
18	0.636943	MYPT296	2
19	0.62655	MYPT296	2
20	0.612729	MYPT296	2
21	0.755326	MYPT296	2
22	0.946988	MYPT296	2
23	0.970681	MYPT296	2
24	0.988948	MYPT296	2
25	0.980564	MYPT296	2
26	0.965538	MYPT296	2
27	0.987769	MYPT296	2
28	1.00965	MYPT296	2
29	0.991883	MYPT296	2
30	0.999921	MYPT296	2
0	0.996296	MYPT296	3
1	0.987837	MYPT296	3
2	0.992816	MYPT296	3
3	0.984649	MYPT296	3
4	0.992201	MYPT296	3
5	1.01179	MYPT296	3
6	1.00525	MYPT296	3
7	0.998411	MYPT296	3
8	1.00908	MYPT296	3
9	1.01692	MYPT296	3
10	0.999477	MYPT296	3
11	0.756662	MYPT296	3
12	0.709348	MYPT296	3
13	0.682564	MYPT296	3
14	0.664412	MYPT296	3
15	0.659118	MYPT296	3
16	0.652045	MYPT296	3
17	0.653633	MYPT296	3
18	0.638147	MYPT296	3
19	0.631997	MYPT296	3
20	0.629039	MYPT296	3
21	0.872421	MYPT296	3
22	1.0335	MYPT296	3
23	1.03312	MYPT296	3
24	1.01851	MYPT296	3
25	1.00984	MYPT296	3
26	0.99511	MYPT296	3
27	0.977484	MYPT296	3
28	0.98456	MYPT296	3
29	0.980909	MYPT296	3
30	0.973037	MYPT296	3
0	0.979138	MYPT296	4
1	0.975414	MYPT296	4
2	0.988591	MYPT296	4
3	1.01816	MYPT296	4
4	1.0015	MYPT296	4
5	1.00657	MYPT296	4
6	0.98545	MYPT296	4
7	0.979184	MYPT296	4
8	1.02133	MYPT296	4
9	1.02236	MYPT296	4
10	1.02727	MYPT296	4
11	0.738545	MYPT296	4
12	0.669855	MYPT296	4
13	0.626727	MYPT296	4
14	0.610939	MYPT296	4
15	0.607163	MYPT296	4
16	0.5933	MYPT296	4
17	0.57511	MYPT296	4
18	0.56641	MYPT296	4
19	0.567279	MYPT296	4
20	0.544881	MYPT296	4
21	0.802358	MYPT296	4
22	0.926933	MYPT296	4
23	0.943701	MYPT296	4
24	0.930587	MYPT296	4
25	0.920887	MYPT296	4
26	0.919287	MYPT296	4
27	0.93659	MYPT296	4
28	0.96431	MYPT296	4
29	0.912353	MYPT296	4
30	0.934391	MYPT296	4
0	0.956302	MYPT296	5
1	0.953992	MYPT296	5
2	0.961073	MYPT296	5
3	0.977678	MYPT296	5
4	0.97841	MYPT296	5
5	1.02046	MYPT296	5
6	1.01647	MYPT296	5
7	1.03422	MYPT296	5
8	1.03138	MYPT296	5
9	1.04096	MYPT296	5
10	1.03002	MYPT296	5
11	0.753103	MYPT296	5
12	0.721033	MYPT296	5
13	0.713688	MYPT296	5
14	0.702433	MYPT296	5
15	0.671305	MYPT296	5
16	0.677305	MYPT296	5
17	0.659773	MYPT296	5
18	0.651976	MYPT296	5
19	0.630705	MYPT296	5
20	0.624331	MYPT296	5
21	0.851226	MYPT296	5
22	0.96095	MYPT296	5
23	1.00167	MYPT296	5
24	1.01261	MYPT296	5
25	1.02754	MYPT296	5
26	1.03228	MYPT296	5
27	1.02739	MYPT296	5
28	1.06023	MYPT296	5
29	1.04609	MYPT296	5
30	1.03105	MYPT296	5
0	0.975444	MYPT296	6
1	0.990231	MYPT296	6
2	0.977061	MYPT296	6
3	1.00047	MYPT296	6
4	1.01153	MYPT296	6
5	1.02197	MYPT296	6
6	0.990054	MYPT296	6
7	1.02234	MYPT296	6
8	1.01514	MYPT296	6
9	1.01528	MYPT296	6
10	0.978372	MYPT296	6
11	0.847085	MYPT296	6
12	0.797874	MYPT296	6
13	0.770312	MYPT296	6
14	0.749562	MYPT296	6
15	0.723987	MYPT296	6
16	0.737445	MYPT296	6
17	0.708613	MYPT296	6
18	0.68199	MYPT296	6
19	0.66179	MYPT296	6
20	0.656557	MYPT296	6
21	0.824606	MYPT296	6
22	0.925221	MYPT296	6
23	0.948795	MYPT296	6
24	0.928288	MYPT296	6
25	0.916899	MYPT296	6
26	0.922692	MYPT296	6
27	0.8799	MYPT296	6
28	0.90146	MYPT296	6
29	0.893568	MYPT296	6
30	0.872164	MYPT296	6
0	0.905046	MYPT296	7
1	0.915204	MYPT296	7
2	0.952793	MYPT296	7
3	0.982403	MYPT296	7
4	1.01767	MYPT296	7
5	1.03759	MYPT296	7
6	0.996513	MYPT296	7
7	1.04227	MYPT296	7
8	1.04438	MYPT296	7
9	1.06399	MYPT296	7
10	1.04301	MYPT296	7
11	1.02716	MYPT296	7
12	0.965832	MYPT296	7
13	0.952091	MYPT296	7
14	0.935007	MYPT296	7
15	0.882208	MYPT296	7
16	0.885418	MYPT296	7
17	0.844628	MYPT296	7
18	0.85284	MYPT296	7
19	0.821734	MYPT296	7
20	0.803497	MYPT296	7
21	0.82718	MYPT296	7
22	0.901296	MYPT296	7
23	0.974026	MYPT296	7
24	0.999629	MYPT296	7
25	1.0036	MYPT296	7
26	1.00874	MYPT296	7
27	1.00785	MYPT296	7
28	1.05772	MYPT296	7
29	1.02326	MYPT296	7
30	1.0018	MYPT296	7
0	0.952486	MYPT296	8
1	0.955676	MYPT296	8
2	0.966476	MYPT296	8
3	0.997302	MYPT296	8
4	0.994763	MYPT296	8
5	1.00427	MYPT296	8
6	0.987233	MYPT296	8
7	1.01991	MYPT296	8
8	1.02241	MYPT296	8
9	1.04218	MYPT296	8
10	1.05615	MYPT296	8
11	0.85712	MYPT296	8
12	0.815395	MYPT296	8
13	0.824344	MYPT296	8
14	0.812256	MYPT296	8
15	0.815852	MYPT296	8
16	0.843036	MYPT296	8
17	0.816355	MYPT296	8
18	0.809885	MYPT296	8
19	0.806838	MYPT296	8
20	0.799307	MYPT296	8
21	1.0599	MYPT296	8
22	1.14471	MYPT296	8
23	1.16282	MYPT296	8
24	1.14777	MYPT296	8
25	1.14435	MYPT296	8
26	1.08996	MYPT296	8
27	1.05183	MYPT296	8
28	1.05886	MYPT296	8
29	1.03372	MYPT296	8
30	1.02744	MYPT296	8
0	0.99924	MYPT296	9
1	1.00892	MYPT296	9
2	0.980372	MYPT296	9
3	0.987817	MYPT296	9
4	1.00106	MYPT296	9
5	0.99975	MYPT296	9
6	0.998106	MYPT296	9
7	1.02513	MYPT296	9
8	1.01157	MYPT296	9
9	1.00421	MYPT296	9
10	0.979225	MYPT296	9
11	0.794242	MYPT296	9
12	0.755032	MYPT296	9
13	0.72329	MYPT296	9
14	0.70499	MYPT296	9
15	0.665873	MYPT296	9
16	0.639102	MYPT296	9
17	0.605842	MYPT296	9
18	0.629102	MYPT296	9
19	0.609839	MYPT296	9
20	0.60211	MYPT296	9
21	0.908735	MYPT296	9
22	1.03042	MYPT296	9
23	1.0896	MYPT296	9
24	1.06597	MYPT296	9
25	1.059	MYPT296	9
26	1.06529	MYPT296	9
27	1.07404	MYPT296	9
28	1.0768	MYPT296	9
29	1.06367	MYPT296	9
30	1.06448	MYPT296	9
0	1.04105	MYPT296	10
1	1.00618	MYPT296	10
2	0.988042	MYPT296	10
3	0.984968	MYPT296	10
4	1.00284	MYPT296	10
5	0.999702	MYPT296	10
6	0.984613	MYPT296	10
7	1.00091	MYPT296	10
8	0.991169	MYPT296	10
9	1.01644	MYPT296	10
10	0.979189	MYPT296	10
11	0.803252	MYPT296	10
12	0.770223	MYPT296	10
13	0.735769	MYPT296	10
14	0.712159	MYPT296	10
15	0.674159	MYPT296	10
16	0.683204	MYPT296	10
17	0.671383	MYPT296	10
18	0.655543	MYPT296	10
19	0.654543	MYPT296	10
20	0.640532	MYPT296	10
21	0.740154	MYPT296	10
22	0.879211	MYPT296	10
23	0.925603	MYPT296	10
24	0.914652	MYPT296	10
25	0.921178	MYPT296	10
26	0.904571	MYPT296	10
27	0.89383	MYPT296	10
28	0.910825	MYPT296	10
29	0.891632	MYPT296	10
30	0.88341	MYPT296	10
0	1.03947	MYPT296	11
1	1.03828	MYPT296	11
2	1.0247	MYPT296	11
3	1.01758	MYPT296	11
4	1.00447	MYPT296	11
5	1.00041	MYPT296	11
6	0.977904	MYPT296	11
7	0.986912	MYPT296	11
8	0.979693	MYPT296	11
9	0.971697	MYPT296	11
10	0.954819	MYPT296	11
11	0.793146	MYPT296	11
12	0.747113	MYPT296	11
13	0.735204	MYPT296	11
14	0.725721	MYPT296	11
15	0.715581	MYPT296	11
16	0.698002	MYPT296	11
17	0.65869	MYPT296	11
18	0.677439	MYPT296	11
19	0.671854	MYPT296	11
20	0.67815	MYPT296	11
21	0.788635	MYPT296	11
22	0.895405	MYPT296	11
23	0.925877	MYPT296	11
24	0.938331	MYPT296	11
25	0.962776	MYPT296	11
26	0.951211	MYPT296	11
27	0.960227	MYPT296	11
28	0.971979	MYPT296	11
29	0.979416	MYPT296	11
30	0.982257	MYPT296	11
0	0.932028	MYPT296	12
1	0.951769	MYPT296	12
2	0.943678	MYPT296	12
3	0.965956	MYPT296	12
4	0.991986	MYPT296	12
5	0.998009	MYPT296	12
6	1.02171	MYPT296	12
7	1.04012	MYPT296	12
8	1.04982	MYPT296	12
9	1.05723	MYPT296	12
10	1.0471	MYPT296	12
11	0.847698	MYPT296	12
12	0.766857	MYPT296	12
13	0.715557	MYPT296	12
14	0.681235	MYPT296	12
15	0.675857	MYPT296	12
16	0.660618	MYPT296	12
17	0.643673	MYPT296	12
18	0.63395	MYPT296	12
19	0.620654	MYPT296	12
20	0.616769	MYPT296	12
21	0.80483	MYPT296	12
22	0.974494	MYPT296	12
23	1.01882	MYPT296	12
24	1.00354	MYPT296	12
25	1.00991	MYPT296	12
26	1.01429	MYPT296	12
27	0.993811	MYPT296	12
28	1.0127	MYPT296	12
29	1.02542	MYPT296	12
30	1.00975	MYPT296	12
0	0.921443	MYPT296	13
1	0.948867	MYPT296	13
2	0.983076	MYPT296	13
3	0.980264	MYPT296	13
4	0.983625	MYPT296	13
5	1.0179	MYPT296	13
6	1.03155	MYPT296	13
7	1.01318	MYPT296	13
8	1.02502	MYPT296	13
9	1.04795	MYPT296	13
10	1.04235	MYPT296	13
11	0.659707	MYPT296	13
12	0.602096	MYPT296	13
13	0.598378	MYPT296	13
14	0.58686	MYPT296	13
15	0.575633	MYPT296	13
16	0.571795	MYPT296	13
17	0.550799	MYPT296	13
18	0.554932	MYPT296	13
19	0.551756	MYPT296	13
20	0.558392	MYPT296	13
21	0.754446	MYPT296	13
22	0.866514	MYPT296	13
23	0.907801	MYPT296	13
24	0.93071	MYPT296	13
25	0.948241	MYPT296	13
26	0.980077	MYPT296	13
27	0.980492	MYPT296	13
28	0.979583	MYPT296	13
29	0.992293	MYPT296	13
30	1.03197	MYPT296	13
0	0.976527	MYPT296	14
1	0.977592	MYPT296	14
2	0.995123	MYPT296	14
3	0.982821	MYPT296	14
4	0.992486	MYPT296	14
5	0.989938	MYPT296	14
6	0.993499	MYPT296	14
7	1.00684	MYPT296	14
8	1.02076	MYPT296	14
9	1.03778	MYPT296	14
10	1.02995	MYPT296	14
11	1.00935	MYPT296	14
12	0.977233	MYPT296	14
13	0.937633	MYPT296	14
14	0.923236	MYPT296	14
15	0.868231	MYPT296	14
16	0.839648	MYPT296	14
17	0.81922	MYPT296	14
18	0.825507	MYPT296	14
19	0.822593	MYPT296	14
20	0.809097	MYPT296	14
21	0.951012	MYPT296	14
22	1.14778	MYPT296	14
23	1.16467	MYPT296	14
24	1.17934	MYPT296	14
25	1.17866	MYPT296	14
26	1.15114	MYPT296	14
27	1.15079	MYPT296	14
28	1.16563	MYPT296	14
29	1.15677	MYPT296	14
30	1.16048	MYPT296	14
0	1.04198	MYPT296	15
1	1.03211	MYPT296	15
2	0.999886	MYPT296	15
3	0.98263	MYPT296	15
4	0.999382	MYPT296	15
5	0.988228	MYPT296	15
6	0.977737	MYPT296	15
7	0.976419	MYPT296	15
8	0.999696	MYPT296	15
9	1.00654	MYPT296	15
10	0.995392	MYPT296	15
11	0.59285	MYPT296	15
12	0.549132	MYPT296	15
13	0.525755	MYPT296	15
14	0.521376	MYPT296	15
15	0.501294	MYPT296	15
16	0.483549	MYPT296	15
17	0.481366	MYPT296	15
18	0.48798	MYPT296	15
19	0.473777	MYPT296	15
20	0.467513	MYPT296	15
21	0.845236	MYPT296	15
22	0.985014	MYPT296	15
23	0.988349	MYPT296	15
24	0.989642	MYPT296	15
25	0.979721	MYPT296	15
26	0.970501	MYPT296	15
27	0.947008	MYPT296	15
28	0.957527	MYPT296	15
29	0.950295	MYPT296	15
30	0.969268	MYPT296	15

## Sheet: 1f
Time (min)	Cytoplasm	Exp	Cell ID
0	1.03946	Control	1
1	1.03601	Control	1
2	1.05774	Control	1
3	1.03773	Control	1
4	1.00743	Control	1
5	0.992446	Control	1
6	0.994095	Control	1
7	0.96827	Control	1
8	0.938662	Control	1
9	0.986095	Control	1
10	0.961135	Control	1
11	0.943041	Control	1
12	0.982176	Control	1
13	0.973243	Control	1
14	0.962905	Control	1
15	0.977351	Control	1
16	0.96423	Control	1
17	0.976865	Control	1
18	0.981486	Control	1
19	0.975676	Control	1
20	0.978162	Control	1
21	0.938068	Control	1
22	0.965392	Control	1
23	0.957838	Control	1
24	0.979149	Control	1
25	0.943973	Control	1
26	0.946851	Control	1
27	0.952986	Control	1
28	0.952392	Control	1
29	0.939081	Control	1
30	0.978878	Control	1
0	1.06049	Control	2
1	1.03006	Control	2
2	1.03528	Control	2
3	1.02647	Control	2
4	1.00886	Control	2
5	0.991321	Control	2
6	1.00194	Control	2
7	0.967568	Control	2
8	0.968765	Control	2
9	0.973123	Control	2
10	0.951494	Control	2
11	0.945	Control	2
12	0.983111	Control	2
13	0.98642	Control	2
14	0.979963	Control	2
15	0.979827	Control	2
16	0.965864	Control	2
17	0.98921	Control	2
18	0.96379	Control	2
19	0.977802	Control	2
20	0.989926	Control	2
21	0.939395	Control	2
22	0.958444	Control	2
23	0.993321	Control	2
24	0.983025	Control	2
25	0.986173	Control	2
26	0.980568	Control	2
27	1.00014	Control	2
28	0.994531	Control	2
29	0.983358	Control	2
30	1.00054	Control	2
0	1.17568	Control	3
1	1.11175	Control	3
2	1.0747	Control	3
3	1.05357	Control	3
4	1.00565	Control	3
5	0.96499	Control	3
6	0.96102	Control	3
7	0.9198	Control	3
8	0.90951	Control	3
9	0.90368	Control	3
10	0.87956	Control	3
11	0.84596	Control	3
12	0.84202	Control	3
13	0.851	Control	3
14	0.82971	Control	3
15	0.81619	Control	3
16	0.82612	Control	3
17	0.82153	Control	3
18	0.80543	Control	3
19	0.81337	Control	3
20	0.80756	Control	3
21	0.80188	Control	3
22	0.79113	Control	3
23	0.792	Control	3
24	0.77341	Control	3
25	0.75492	Control	3
26	0.74949	Control	3
27	0.76412	Control	3
28	0.75805	Control	3
29	0.74262	Control	3
30	0.72721	Control	3
0	1.0497	Control	4
1	1.0164	Control	4
2	1.02491	Control	4
3	0.986547	Control	4
4	1.00892	Control	4
5	0.975509	Control	4
6	1.0147	Control	4
7	0.969113	Control	4
8	0.964736	Control	4
9	0.970717	Control	4
10	0.978868	Control	4
11	0.993358	Control	4
12	1.02238	Control	4
13	1.00304	Control	4
14	1.01723	Control	4
15	1.02026	Control	4
16	1.02551	Control	4
17	1.02458	Control	4
18	1.025	Control	4
19	1.05202	Control	4
20	1.06279	Control	4
21	1.04181	Control	4
22	1.04547	Control	4
23	1.0547	Control	4
24	1.09258	Control	4
25	1.05923	Control	4
26	1.04955	Control	4
27	1.09485	Control	4
28	1.06749	Control	4
29	1.08913	Control	4
30	1.07026	Control	4
0	0.972956	Control	5
1	0.998882	Control	5
2	0.979162	Control	5
3	1.00428	Control	5
4	1.01825	Control	5
5	0.984926	Control	5
6	1.01335	Control	5
7	1.02	Control	5
8	0.984279	Control	5
9	1.00594	Control	5
10	1.01862	Control	5
11	1.03521	Control	5
12	1.05426	Control	5
13	1.07906	Control	5
14	1.06109	Control	5
15	1.02985	Control	5
16	1.031	Control	5
17	1.0375	Control	5
18	1.06354	Control	5
19	1.05522	Control	5
20	1.03794	Control	5
21	1.02772	Control	5
22	1.0229	Control	5
23	1.02571	Control	5
24	1.04196	Control	5
25	1.0424	Control	5
26	1.03815	Control	5
27	1.04068	Control	5
28	1.02868	Control	5
29	1.01521	Control	5
30	1.00081	Control	5
0	0.973156	Control	6
1	0.984222	Control	6
2	0.967156	Control	6
3	0.974067	Control	6
4	0.995	Control	6
5	1.00073	Control	6
6	1.04231	Control	6
7	1.01904	Control	6
8	1.005	Control	6
9	1.00978	Control	6
10	1.02644	Control	6
11	1.07018	Control	6
12	1.04364	Control	6
13	1.04593	Control	6
14	1.04336	Control	6
15	1.01796	Control	6
16	1.05269	Control	6
17	1.05193	Control	6
18	1.051	Control	6
19	1.02689	Control	6
20	1.07193	Control	6
21	1.01176	Control	6
22	1.04944	Control	6
23	1.04791	Control	6
24	1.04971	Control	6
25	1.08136	Control	6
26	1.04782	Control	6
27	1.05378	Control	6
28	1.07584	Control	6
29	1.07749	Control	6
30	1.09429	Control	6
0	1.08611	Control	7
1	1.05165	Control	7
2	1.03461	Control	7
3	1.02793	Control	7
4	1.01609	Control	7
5	0.987889	Control	7
6	1.00344	Control	7
7	0.966944	Control	7
8	0.958204	Control	7
9	0.953556	Control	7
10	0.948667	Control	7
11	0.980667	Control	7
12	0.972537	Control	7
13	0.969907	Control	7
14	1.00193	Control	7
15	0.969074	Control	7
16	0.96913	Control	7
17	0.96337	Control	7
18	1.00135	Control	7
19	1.00078	Control	7
20	1.00407	Control	7
21	0.951796	Control	7
22	0.996389	Control	7
23	0.980907	Control	7
24	0.980333	Control	7
25	0.964037	Control	7
26	0.985833	Control	7
27	0.962796	Control	7
28	0.978889	Control	7
29	0.984519	Control	7
30	0.969981	Control	7
0	1.03449	Control	8
1	1.00108	Control	8
2	1.05261	Control	8
3	1.01459	Control	8
4	0.977098	Control	8
5	0.990373	Control	8
6	0.980157	Control	8
7	0.980569	Control	8
8	0.974059	Control	8
9	0.998569	Control	8
10	0.993608	Control	8
11	1.00549	Control	8
12	0.996059	Control	8
13	1.02273	Control	8
14	0.990196	Control	8
15	0.989725	Control	8
16	1.01978	Control	8
17	0.991745	Control	8
18	0.987392	Control	8
19	0.986314	Control	8
20	1.02935	Control	8
21	0.962039	Control	8
22	0.970882	Control	8
23	1.00347	Control	8
24	0.956667	Control	8
25	0.979863	Control	8
26	0.971961	Control	8
27	0.973098	Control	8
28	0.988941	Control	8
29	0.99702	Control	8
30	0.975373	Control	8
0	0.997543	Control	9
1	0.992109	Control	9
2	0.974348	Control	9
3	0.98463	Control	9
4	1.00696	Control	9
5	1.03048	Control	9
6	1.04567	Control	9
7	1.01663	Control	9
8	1.04196	Control	9
9	1.00291	Control	9
10	0.996413	Control	9
11	1.0965	Control	9
12	1.06059	Control	9
13	1.06489	Control	9
14	1.07635	Control	9
15	1.10135	Control	9
16	1.0723	Control	9
17	1.10452	Control	9
18	1.09437	Control	9
19	1.14163	Control	9
20	1.12593	Control	9
21	1.06396	Control	9
22	1.10213	Control	9
23	1.1128	Control	9
24	1.07993	Control	9
25	1.10261	Control	9
26	1.12441	Control	9
27	1.14157	Control	9
28	1.11367	Control	9
29	1.11387	Control	9
30	1.11572	Control	9
0	1.02078	Control	10
1	1.02267	Control	10
2	1.02155	Control	10
3	1.00722	Control	10
4	1.00188	Control	10
5	0.963267	Control	10
6	1.01947	Control	10
7	0.974033	Control	10
8	0.954417	Control	10
9	0.96565	Control	10
10	0.969	Control	10
11	1.00548	Control	10
12	0.979167	Control	10
13	0.980683	Control	10
14	0.978867	Control	10
15	0.9596	Control	10
16	0.988217	Control	10
17	0.980533	Control	10
18	0.99985	Control	10
19	1.01448	Control	10
20	1.03115	Control	10
21	0.994667	Control	10
22	1.04117	Control	10
23	1.05137	Control	10
24	1.04832	Control	10
25	1.07825	Control	10
26	1.07413	Control	10
27	1.06535	Control	10
28	1.06778	Control	10
29	1.0473	Control	10
30	1.01605	Control	10
0	1.00249	Control	11
1	0.976206	Control	11
2	0.967187	Control	11
3	0.953178	Control	11
4	0.983411	Control	11
5	0.986925	Control	11
6	0.994673	Control	11
7	1.01742	Control	11
8	1.03506	Control	11
9	0.992729	Control	11
10	1.05154	Control	11
11	1.00007	Control	11
12	1.00282	Control	11
13	1.00279	Control	11
14	0.988187	Control	11
15	0.991636	Control	11
16	0.994757	Control	11
17	0.957084	Control	11
18	0.946607	Control	11
19	0.979561	Control	11
20	0.954393	Control	11
21	0.953832	Control	11
22	0.916449	Control	11
23	0.970402	Control	11
24	0.983673	Control	11
25	0.96985	Control	11
26	0.972963	Control	11
27	0.939075	Control	11
28	0.945355	Control	11
29	0.920869	Control	11
30	0.947084	Control	11
0	1.02076	Control	12
1	1.02512	Control	12
2	1.00898	Control	12
3	1.01249	Control	12
4	0.995475	Control	12
5	0.994373	Control	12
6	1.00463	Control	12
7	0.999763	Control	12
8	1.017	Control	12
9	0.98822	Control	12
10	1.02486	Control	12
11	1.02051	Control	12
12	1.01561	Control	12
13	1.00468	Control	12
14	1.00669	Control	12
15	1.00937	Control	12
16	1.01488	Control	12
17	0.983271	Control	12
18	0.968898	Control	12
19	0.977492	Control	12
20	0.973034	Control	12
21	0.983746	Control	12
22	0.992356	Control	12
23	1.00269	Control	12
24	1.01107	Control	12
25	1.00727	Control	12
26	1.01151	Control	12
27	0.983068	Control	12
28	0.999051	Control	12
29	0.996661	Control	12
30	0.991373	Control	12
0	0.979481	Control	13
1	0.9995	Control	13
2	0.996204	Control	13
3	0.996241	Control	13
4	1.02026	Control	13
5	0.995722	Control	13
6	1.00674	Control	13
7	0.998352	Control	13
8	1.02204	Control	13
9	1.01741	Control	13
10	1.05057	Control	13
11	1.01326	Control	13
12	1.02126	Control	13
13	1.02469	Control	13
14	1.0135	Control	13
15	1.06224	Control	13
16	1.00846	Control	13
17	1.00961	Control	13
18	0.989556	Control	13
19	1.0148	Control	13
20	0.996463	Control	13
21	0.988463	Control	13
22	0.99213	Control	13
23	1.01487	Control	13
24	1.01017	Control	13
25	1.02383	Control	13
26	1.02269	Control	13
27	1.02544	Control	13
28	1.00776	Control	13
29	1.00763	Control	13
30	1.00046	Control	13
0	1.05606	Control	14
1	1.01674	Control	14
2	1.0136	Control	14
3	0.96475	Control	14
4	0.98731	Control	14
5	0.97887	Control	14
6	0.98738	Control	14
7	0.99781	Control	14
8	1.00131	Control	14
9	0.96406	Control	14
10	1.04537	Control	14
11	0.98572	Control	14
12	0.9847	Control	14
13	0.9907	Control	14
14	0.96831	Control	14
15	0.99903	Control	14
16	0.98858	Control	14
17	0.95579	Control	14
18	0.93488	Control	14
19	0.96802	Control	14
20	0.92584	Control	14
21	0.91412	Control	14
22	0.87886	Control	14
23	0.90023	Control	14
24	0.91574	Control	14
25	0.8907	Control	14
26	0.90156	Control	14
27	0.88616	Control	14
28	0.87677	Control	14
29	0.8607	Control	14
30	0.86122	Control	14
0	1.05696	Control	15
1	1.04309	Control	15
2	1.0185	Control	15
3	1.00309	Control	15
4	0.99323	Control	15
5	0.965398	Control	15
6	0.953248	Control	15
7	0.981106	Control	15
8	0.989655	Control	15
9	0.988956	Control	15
10	1.00985	Control	15
11	0.989354	Control	15
12	0.988115	Control	15
13	0.987327	Control	15
14	0.992292	Control	15
15	1.00781	Control	15
16	0.985062	Control	15
17	0.958628	Control	15
18	0.966204	Control	15
19	0.987823	Control	15
20	0.969407	Control	15
21	0.982903	Control	15
22	0.979053	Control	15
23	0.969283	Control	15
24	0.981637	Control	15
25	1.02174	Control	15
26	1.02463	Control	15
27	1.00111	Control	15
28	1.00804	Control	15
29	1.03694	Control	15
30	1.0261	Control	15
0	1.02247	MYPT38	1
1	1.01591	MYPT38	1
2	1.04408	MYPT38	1
3	1.02136	MYPT38	1
4	1.01009	MYPT38	1
5	0.981698	MYPT38	1
6	0.949868	MYPT38	1
7	0.938736	MYPT38	1
8	0.967906	MYPT38	1
9	0.991679	MYPT38	1
10	0.966566	MYPT38	1
11	1.01457	MYPT38	1
12	0.966415	MYPT38	1
13	0.990434	MYPT38	1
14	1.00813	MYPT38	1
15	0.996113	MYPT38	1
16	1.01308	MYPT38	1
17	1.02826	MYPT38	1
18	1.01364	MYPT38	1
19	1.0664	MYPT38	1
20	1.05942	MYPT38	1
21	1.03085	MYPT38	1
22	1.09994	MYPT38	1
23	1.14575	MYPT38	1
24	1.13415	MYPT38	1
25	1.10734	MYPT38	1
26	1.11126	MYPT38	1
27	1.11547	MYPT38	1
28	1.12175	MYPT38	1
29	1.12619	MYPT38	1
30	1.12353	MYPT38	1
0	1.04172	MYPT38	2
1	1.04014	MYPT38	2
2	1.03821	MYPT38	2
3	1.01726	MYPT38	2
4	1.00229	MYPT38	2
5	1.01746	MYPT38	2
6	0.970752	MYPT38	2
7	0.952872	MYPT38	2
8	0.95806	MYPT38	2
9	0.953675	MYPT38	2
10	0.962889	MYPT38	2
11	0.865145	MYPT38	2
12	0.816889	MYPT38	2
13	0.811205	MYPT38	2
14	0.810915	MYPT38	2
15	0.806444	MYPT38	2
16	0.796949	MYPT38	2
17	0.798846	MYPT38	2
18	0.804769	MYPT38	2
19	0.794171	MYPT38	2
20	0.791726	MYPT38	2
21	0.813564	MYPT38	2
22	0.898846	MYPT38	2
23	0.931427	MYPT38	2
24	0.927504	MYPT38	2
25	0.914197	MYPT38	2
26	0.930214	MYPT38	2
27	0.932009	MYPT38	2
28	0.915675	MYPT38	2
29	0.904368	MYPT38	2
30	0.900145	MYPT38	2
0	1.05888	MYPT38	3
1	1.05907	MYPT38	3
2	1.03127	MYPT38	3
3	1.02072	MYPT38	3
4	1.00677	MYPT38	3
5	1.02151	MYPT38	3
6	0.992988	MYPT38	3
7	0.959919	MYPT38	3
8	0.968605	MYPT38	3
9	0.949256	MYPT38	3
10	0.966267	MYPT38	3
11	0.883628	MYPT38	3
12	0.839605	MYPT38	3
13	0.853023	MYPT38	3
14	0.828291	MYPT38	3
15	0.838953	MYPT38	3
16	0.844407	MYPT38	3
17	0.836709	MYPT38	3
18	0.834221	MYPT38	3
19	0.844605	MYPT38	3
20	0.828	MYPT38	3
21	0.86886	MYPT38	3
22	0.899651	MYPT38	3
23	0.94693	MYPT38	3
24	0.917407	MYPT38	3
25	0.921279	MYPT38	3
26	0.939733	MYPT38	3
27	0.94136	MYPT38	3
28	0.950163	MYPT38	3
29	0.95107	MYPT38	3
30	0.952465	MYPT38	3
0	1.02737	MYPT38	4
1	1.00977	MYPT38	4
2	1.03548	MYPT38	4
3	1.01525	MYPT38	4
4	0.992527	MYPT38	4
5	1.016	MYPT38	4
6	1.08401	MYPT38	4
7	0.977785	MYPT38	4
8	0.948892	MYPT38	4
9	0.974226	MYPT38	4
10	0.973914	MYPT38	4
11	0.909204	MYPT38	4
12	0.875065	MYPT38	4
13	0.884151	MYPT38	4
14	0.89057	MYPT38	4
15	0.892538	MYPT38	4
16	0.896548	MYPT38	4
17	0.889796	MYPT38	4
18	0.893226	MYPT38	4
19	0.892914	MYPT38	4
20	0.897075	MYPT38	4
21	0.937097	MYPT38	4
22	1.00084	MYPT38	4
23	1.04288	MYPT38	4
24	1.0454	MYPT38	4
25	1.04837	MYPT38	4
26	1.07673	MYPT38	4
27	1.08738	MYPT38	4
28	1.09547	MYPT38	4
29	1.13458	MYPT38	4
30	1.13443	MYPT38	4
0	1.00869	MYPT38	5
1	1.02345	MYPT38	5
2	1.02314	MYPT38	5
3	1.01269	MYPT38	5
4	1.01577	MYPT38	5
5	1.0197	MYPT38	5
6	0.989074	MYPT38	5
7	0.982883	MYPT38	5
8	0.967117	MYPT38	5
9	0.978809	MYPT38	5
10	0.979245	MYPT38	5
11	0.903755	MYPT38	5
12	0.850096	MYPT38	5
13	0.872734	MYPT38	5
14	0.860106	MYPT38	5
15	0.85533	MYPT38	5
16	0.836883	MYPT38	5
17	0.862755	MYPT38	5
18	0.847755	MYPT38	5
19	0.844734	MYPT38	5
20	0.846713	MYPT38	5
21	0.850149	MYPT38	5
22	0.916755	MYPT38	5
23	0.977394	MYPT38	5
24	0.940266	MYPT38	5
25	0.957277	MYPT38	5
26	0.940064	MYPT38	5
27	0.961649	MYPT38	5
28	0.96283	MYPT38	5
29	0.969138	MYPT38	5
30	0.961106	MYPT38	5
0	0.975176	MYPT38	6
1	0.973165	MYPT38	6
2	0.995165	MYPT38	6
3	0.970776	MYPT38	6
4	0.991059	MYPT38	6
5	1.01005	MYPT38	6
6	0.975753	MYPT38	6
7	0.9984	MYPT38	6
8	1.03276	MYPT38	6
9	1.02782	MYPT38	6
10	1.00404	MYPT38	6
11	0.977153	MYPT38	6
12	0.922824	MYPT38	6
13	0.928494	MYPT38	6
14	0.923365	MYPT38	6
15	0.929024	MYPT38	6
16	0.939776	MYPT38	6
17	0.955506	MYPT38	6
18	0.923953	MYPT38	6
19	0.941565	MYPT38	6
20	0.939882	MYPT38	6
21	0.958788	MYPT38	6
22	1.07896	MYPT38	6
23	1.13058	MYPT38	6
24	1.13646	MYPT38	6
25	1.15866	MYPT38	6
26	1.17741	MYPT38	6
27	1.17201	MYPT38	6
28	1.16428	MYPT38	6
29	1.16061	MYPT38	6
30	1.16782	MYPT38	6
0	0.999214	MYPT38	7
1	1.00419	MYPT38	7
2	1.01189	MYPT38	7
3	0.998614	MYPT38	7
4	0.966529	MYPT38	7
5	1.00029	MYPT38	7
6	0.992114	MYPT38	7
7	0.971386	MYPT38	7
8	1.00011	MYPT38	7
9	0.985443	MYPT38	7
10	0.992386	MYPT38	7
11	0.970129	MYPT38	7
12	0.982943	MYPT38	7
13	0.982643	MYPT38	7
14	0.986029	MYPT38	7
15	0.975371	MYPT38	7
16	0.989829	MYPT38	7
17	0.992271	MYPT38	7
18	0.991071	MYPT38	7
19	1.0109	MYPT38	7
20	1.00209	MYPT38	7
21	1.0163	MYPT38	7
22	1.05379	MYPT38	7
23	1.07829	MYPT38	7
24	1.05666	MYPT38	7
25	1.06081	MYPT38	7
26	1.07497	MYPT38	7
27	1.08294	MYPT38	7
28	1.07116	MYPT38	7
29	1.05931	MYPT38	7
30	1.05343	MYPT38	7
0	1.0365	MYPT38	8
1	1.00333	MYPT38	8
2	1.0029	MYPT38	8
3	0.987208	MYPT38	8
4	0.989292	MYPT38	8
5	1.01287	MYPT38	8
6	0.973292	MYPT38	8
7	0.977042	MYPT38	8
8	0.963	MYPT38	8
9	0.972021	MYPT38	8
10	0.987625	MYPT38	8
11	0.997687	MYPT38	8
12	0.987917	MYPT38	8
13	0.992	MYPT38	8
14	0.952937	MYPT38	8
15	0.973708	MYPT38	8
16	0.967771	MYPT38	8
17	1.00079	MYPT38	8
18	0.976354	MYPT38	8
19	0.994313	MYPT38	8
20	0.989542	MYPT38	8
21	0.961625	MYPT38	8
22	0.993958	MYPT38	8
23	1.0226	MYPT38	8
24	1.03667	MYPT38	8
25	1.01537	MYPT38	8
26	1.07206	MYPT38	8
27	1.043	MYPT38	8
28	1.05496	MYPT38	8
29	1.04173	MYPT38	8
30	1.03425	MYPT38	8
0	1.05146	MYPT38	9
1	1.04662	MYPT38	9
2	1.02654	MYPT38	9
3	1.01582	MYPT38	9
4	0.983768	MYPT38	9
5	1.02961	MYPT38	9
6	1.01718	MYPT38	9
7	0.981214	MYPT38	9
8	0.982375	MYPT38	9
9	0.980321	MYPT38	9
10	0.976161	MYPT38	9
11	0.958125	MYPT38	9
12	0.999893	MYPT38	9
13	1.00182	MYPT38	9
14	0.976411	MYPT38	9
15	0.994857	MYPT38	9
16	0.996536	MYPT38	9
17	0.998607	MYPT38	9
18	1.01287	MYPT38	9
19	1.0063	MYPT38	9
20	0.9895	MYPT38	9
21	0.9585	MYPT38	9
22	0.974946	MYPT38	9
23	1.00495	MYPT38	9
24	1.00193	MYPT38	9
25	0.999054	MYPT38	9
26	1.01179	MYPT38	9
27	1.01316	MYPT38	9
28	0.991554	MYPT38	9
29	0.992446	MYPT38	9
30	0.975054	MYPT38	9
0	0.9846	MYPT38	10
1	0.983741	MYPT38	10
2	1.00426	MYPT38	10
3	1.01875	MYPT38	10
4	1.00467	MYPT38	10
5	1.03378	MYPT38	10
6	1.00065	MYPT38	10
7	0.987224	MYPT38	10
8	0.992259	MYPT38	10
9	0.989953	MYPT38	10
10	0.974753	MYPT38	10
11	0.913459	MYPT38	10
12	0.896659	MYPT38	10
13	0.8964	MYPT38	10
14	0.894576	MYPT38	10
15	0.879353	MYPT38	10
16	0.910694	MYPT38	10
17	0.917753	MYPT38	10
18	0.912482	MYPT38	10
19	0.916247	MYPT38	10
20	0.931612	MYPT38	10
21	0.9494	MYPT38	10
22	1.01628	MYPT38	10
23	1.04859	MYPT38	10
24	1.05232	MYPT38	10
25	1.05869	MYPT38	10
26	1.05359	MYPT38	10
27	1.05854	MYPT38	10
28	1.05714	MYPT38	10
29	1.05053	MYPT38	10
30	1.03929	MYPT38	10
0	1.13104	MYPT38	11
1	1.09002	MYPT38	11
2	1.09554	MYPT38	11
3	1.02023	MYPT38	11
4	1.05198	MYPT38	11
5	0.991306	MYPT38	11
6	0.966122	MYPT38	11
7	0.933453	MYPT38	11
8	0.911223	MYPT38	11
9	0.890859	MYPT38	11
10	0.903948	MYPT38	11
11	0.767563	MYPT38	11
12	0.722823	MYPT38	11
13	0.705639	MYPT38	11
14	0.691437	MYPT38	11
15	0.697765	MYPT38	11
16	0.698404	MYPT38	11
17	0.693596	MYPT38	11
18	0.675902	MYPT38	11
19	0.681107	MYPT38	11
20	0.690135	MYPT38	11
21	0.70752	MYPT38	11
22	0.774624	MYPT38	11
23	0.815272	MYPT38	11
24	0.801122	MYPT38	11
25	0.800312	MYPT38	11
26	0.807052	MYPT38	11
27	0.779291	MYPT38	11
28	0.817339	MYPT38	11
29	0.804639	MYPT38	11
30	0.777737	MYPT38	11
0	1.09574	MYPT38	12
1	1.04061	MYPT38	12
2	1.02525	MYPT38	12
3	0.995786	MYPT38	12
4	1.02807	MYPT38	12
5	1.01661	MYPT38	12
6	0.983992	MYPT38	12
7	0.948357	MYPT38	12
8	0.958333	MYPT38	12
9	0.955603	MYPT38	12
10	0.95419	MYPT38	12
11	0.884214	MYPT38	12
12	0.83977	MYPT38	12
13	0.848381	MYPT38	12
14	0.826516	MYPT38	12
15	0.826952	MYPT38	12
16	0.847675	MYPT38	12
17	0.829246	MYPT38	12
18	0.814905	MYPT38	12
19	0.8225	MYPT38	12
20	0.823548	MYPT38	12
21	0.833381	MYPT38	12
22	0.903778	MYPT38	12
23	0.928143	MYPT38	12
24	0.952984	MYPT38	12
25	0.948659	MYPT38	12
26	0.942183	MYPT38	12
27	0.929921	MYPT38	12
28	0.951	MYPT38	12
29	0.954103	MYPT38	12
30	0.940008	MYPT38	12
0	1.22846	MYPT38	13
1	1.1337	MYPT38	13
2	1.10385	MYPT38	13
3	1.02817	MYPT38	13
4	1.0266	MYPT38	13
5	0.967657	MYPT38	13
6	0.936822	MYPT38	13
7	0.915409	MYPT38	13
8	0.8874	MYPT38	13
9	0.880152	MYPT38	13
10	0.887117	MYPT38	13
11	0.775661	MYPT38	13
12	0.746578	MYPT38	13
13	0.734752	MYPT38	13
14	0.731652	MYPT38	13
15	0.729743	MYPT38	13
16	0.728204	MYPT38	13
17	0.721135	MYPT38	13
18	0.709652	MYPT38	13
19	0.7129	MYPT38	13
20	0.713178	MYPT38	13
21	0.753874	MYPT38	13
22	0.803722	MYPT38	13
23	0.812635	MYPT38	13
24	0.81693	MYPT38	13
25	0.808139	MYPT38	13
26	0.805474	MYPT38	13
27	0.79617	MYPT38	13
28	0.808052	MYPT38	13
29	0.801117	MYPT38	13
30	0.786652	MYPT38	13
0	1.10798	MYPT38	14
1	1.06008	MYPT38	14
2	1.05593	MYPT38	14
3	1.01292	MYPT38	14
4	1.00817	MYPT38	14
5	0.977846	MYPT38	14
6	0.965365	MYPT38	14
7	0.934904	MYPT38	14
8	0.938298	MYPT38	14
9	0.933356	MYPT38	14
10	0.951087	MYPT38	14
11	0.893625	MYPT38	14
12	0.892346	MYPT38	14
13	0.885288	MYPT38	14
14	0.863798	MYPT38	14
15	0.864779	MYPT38	14
16	0.866615	MYPT38	14
17	0.866846	MYPT38	14
18	0.869481	MYPT38	14
19	0.869413	MYPT38	14
20	0.853452	MYPT38	14
21	0.888404	MYPT38	14
22	0.958029	MYPT38	14
23	1.00092	MYPT38	14
24	0.995654	MYPT38	14
25	1.00717	MYPT38	14
26	0.989615	MYPT38	14
27	0.992808	MYPT38	14
28	1.02979	MYPT38	14
29	1.02005	MYPT38	14
30	1.00794	MYPT38	14
0	1.15411	MYPT38	15
1	1.05598	MYPT38	15
2	1.10501	MYPT38	15
3	1.02669	MYPT38	15
4	1.05106	MYPT38	15
5	0.983148	MYPT38	15
6	0.969049	MYPT38	15
7	0.93022	MYPT38	15
8	0.918863	MYPT38	15
9	0.905544	MYPT38	15
10	0.908071	MYPT38	15
11	0.851934	MYPT38	15
12	0.820698	MYPT38	15
13	0.798637	MYPT38	15
14	0.76872	MYPT38	15
15	0.771582	MYPT38	15
16	0.772577	MYPT38	15
17	0.756643	MYPT38	15
18	0.73189	MYPT38	15
19	0.746236	MYPT38	15
20	0.737484	MYPT38	15
21	0.753022	MYPT38	15
22	0.769813	MYPT38	15
23	0.789775	MYPT38	15
24	0.77906	MYPT38	15
25	0.795187	MYPT38	15
26	0.782022	MYPT38	15
27	0.77217	MYPT38	15
28	0.778742	MYPT38	15
29	0.78317	MYPT38	15
30	0.753275	MYPT38	15
0	1.07952	MYPT169	1
1	1.04735	MYPT169	1
2	1.04651	MYPT169	1
3	1.03623	MYPT169	1
4	1.02343	MYPT169	1
5	0.996147	MYPT169	1
6	0.985413	MYPT169	1
7	0.962787	MYPT169	1
8	0.95672	MYPT169	1
9	0.949707	MYPT169	1
10	0.95684	MYPT169	1
11	0.912987	MYPT169	1
12	0.895413	MYPT169	1
13	0.867947	MYPT169	1
14	0.8448	MYPT169	1
15	0.854787	MYPT169	1
16	0.82732	MYPT169	1
17	0.82244	MYPT169	1
18	0.82416	MYPT169	1
19	0.835333	MYPT169	1
20	0.79984	MYPT169	1
21	0.828493	MYPT169	1
22	0.854453	MYPT169	1
23	0.856627	MYPT169	1
24	0.847307	MYPT169	1
25	0.832947	MYPT169	1
26	0.855	MYPT169	1
27	0.834267	MYPT169	1
28	0.8426	MYPT169	1
29	0.813107	MYPT169	1
30	0.816787	MYPT169	1
0	1.11269	MYPT169	2
1	1.06273	MYPT169	2
2	1.03859	MYPT169	2
3	1.02358	MYPT169	2
4	0.99528	MYPT169	2
5	0.96461	MYPT169	2
6	0.97891	MYPT169	2
7	0.96198	MYPT169	2
8	0.95122	MYPT169	2
9	0.95388	MYPT169	2
10	0.93805	MYPT169	2
11	0.80747	MYPT169	2
12	0.77871	MYPT169	2
13	0.77179	MYPT169	2
14	0.76807	MYPT169	2
15	0.765	MYPT169	2
16	0.75179	MYPT169	2
17	0.75757	MYPT169	2
18	0.75839	MYPT169	2
19	0.76776	MYPT169	2
20	0.75942	MYPT169	2
21	0.85876	MYPT169	2
22	0.90945	MYPT169	2
23	0.89638	MYPT169	2
24	0.92025	MYPT169	2
25	0.91182	MYPT169	2
26	0.93814	MYPT169	2
27	0.92455	MYPT169	2
28	0.92702	MYPT169	2
29	0.9019	MYPT169	2
30	0.88189	MYPT169	2
0	1.11558	MYPT169	3
1	1.09276	MYPT169	3
2	1.04186	MYPT169	3
3	1.03231	MYPT169	3
4	1.00018	MYPT169	3
5	0.959333	MYPT169	3
6	0.971464	MYPT169	3
7	0.941119	MYPT169	3
8	0.936119	MYPT169	3
9	0.953667	MYPT169	3
10	0.918619	MYPT169	3
11	0.861845	MYPT169	3
12	0.829583	MYPT169	3
13	0.834774	MYPT169	3
14	0.822881	MYPT169	3
15	0.825286	MYPT169	3
16	0.806119	MYPT169	3
17	0.813833	MYPT169	3
18	0.809607	MYPT169	3
19	0.8315	MYPT169	3
20	0.812619	MYPT169	3
21	0.865333	MYPT169	3
22	0.946381	MYPT169	3
23	0.949976	MYPT169	3
24	0.969012	MYPT169	3
25	1.05781	MYPT169	3
26	1.15365	MYPT169	3
27	0.951262	MYPT169	3
28	0.94944	MYPT169	3
29	0.93425	MYPT169	3
30	0.9465	MYPT169	3
0	1.05974	MYPT169	4
1	1.02782	MYPT169	4
2	1.02216	MYPT169	4
3	1.01401	MYPT169	4
4	0.989956	MYPT169	4
5	1.00596	MYPT169	4
6	0.98289	MYPT169	4
7	0.997495	MYPT169	4
8	0.966692	MYPT169	4
9	0.984549	MYPT169	4
10	0.987154	MYPT169	4
11	0.924022	MYPT169	4
12	0.905495	MYPT169	4
13	0.881945	MYPT169	4
14	0.872714	MYPT169	4
15	0.885077	MYPT169	4
16	0.839319	MYPT169	4
17	0.858407	MYPT169	4
18	0.844066	MYPT169	4
19	0.857352	MYPT169	4
20	0.82178	MYPT169	4
21	0.914473	MYPT169	4
22	1.03891	MYPT169	4
23	1.07481	MYPT169	4
24	1.0759	MYPT169	4
25	1.07111	MYPT169	4
26	1.08774	MYPT169	4
27	1.06159	MYPT169	4
28	1.05826	MYPT169	4
29	1.04167	MYPT169	4
30	1.03466	MYPT169	4
0	1.02942	MYPT169	5
1	0.99158	MYPT169	5
2	1.01302	MYPT169	5
3	0.98564	MYPT169	5
4	1.01612	MYPT169	5
5	0.99532	MYPT169	5
6	0.99964	MYPT169	5
7	0.97683	MYPT169	5
8	0.96461	MYPT169	5
9	0.99943	MYPT169	5
10	0.99076	MYPT169	5
11	0.87439	MYPT169	5
12	0.85709	MYPT169	5
13	0.84621	MYPT169	5
14	0.82039	MYPT169	5
15	0.81975	MYPT169	5
16	0.81903	MYPT169	5
17	0.8117	MYPT169	5
18	0.7961	MYPT169	5
19	0.83858	MYPT169	5
20	0.80129	MYPT169	5
21	0.93294	MYPT169	5
22	1.07592	MYPT169	5
23	1.08196	MYPT169	5
24	1.09783	MYPT169	5
25	1.10465	MYPT169	5
26	1.10164	MYPT169	5
27	1.09188	MYPT169	5
28	1.11417	MYPT169	5
29	1.08243	MYPT169	5
30	1.05705	MYPT169	5
0	1.08487	MYPT169	6
1	1.06956	MYPT169	6
2	1.05596	MYPT169	6
3	1.022	MYPT169	6
4	1.02529	MYPT169	6
5	0.998993	MYPT169	6
6	0.955413	MYPT169	6
7	0.941022	MYPT169	6
8	0.954196	MYPT169	6
9	0.933486	MYPT169	6
10	0.945877	MYPT169	6
11	0.764428	MYPT169	6
12	0.733493	MYPT169	6
13	0.732906	MYPT169	6
14	0.702572	MYPT169	6
15	0.699754	MYPT169	6
16	0.696196	MYPT169	6
17	0.711036	MYPT169	6
18	0.697775	MYPT169	6
19	0.688188	MYPT169	6
20	0.669877	MYPT169	6
21	0.765348	MYPT169	6
22	0.892826	MYPT169	6
23	0.925746	MYPT169	6
24	0.914601	MYPT169	6
25	0.906478	MYPT169	6
26	0.900246	MYPT169	6
27	0.908225	MYPT169	6
28	0.903355	MYPT169	6
29	0.898862	MYPT169	6
30	0.886261	MYPT169	6
0	1.03062	MYPT169	7
1	1.00463	MYPT169	7
2	1.01055	MYPT169	7
3	0.9965	MYPT169	7
4	1.02033	MYPT169	7
5	1.00062	MYPT169	7
6	0.986886	MYPT169	7
7	0.992982	MYPT169	7
8	0.984816	MYPT169	7
9	0.98486	MYPT169	7
10	1.02009	MYPT169	7
11	0.787982	MYPT169	7
12	0.778939	MYPT169	7
13	0.751237	MYPT169	7
14	0.734158	MYPT169	7
15	0.716711	MYPT169	7
16	0.702649	MYPT169	7
17	0.703053	MYPT169	7
18	0.705649	MYPT169	7
19	0.702482	MYPT169	7
20	0.675395	MYPT169	7
21	0.802114	MYPT169	7
22	1.01146	MYPT169	7
23	1.07063	MYPT169	7
24	1.06554	MYPT169	7
25	1.04924	MYPT169	7
26	1.06206	MYPT169	7
27	1.06883	MYPT169	7
28	1.05075	MYPT169	7
29	1.06258	MYPT169	7
30	1.06684	MYPT169	7
0	1.00632	MYPT169	8
1	0.974514	MYPT169	8
2	0.991159	MYPT169	8
3	1.00982	MYPT169	8
4	0.99872	MYPT169	8
5	1.01318	MYPT169	8
6	1.0008	MYPT169	8
7	0.994514	MYPT169	8
8	0.989234	MYPT169	8
9	0.987748	MYPT169	8
10	1.01154	MYPT169	8
11	0.851561	MYPT169	8
12	0.821953	MYPT169	8
13	0.799523	MYPT169	8
14	0.77929	MYPT169	8
15	0.768907	MYPT169	8
16	0.757925	MYPT169	8
17	0.773776	MYPT169	8
18	0.772645	MYPT169	8
19	0.762766	MYPT169	8
20	0.740308	MYPT169	8
21	0.790206	MYPT169	8
22	0.921589	MYPT169	8
23	0.962467	MYPT169	8
24	0.949121	MYPT169	8
25	0.962495	MYPT169	8
26	0.943364	MYPT169	8
27	0.952682	MYPT169	8
28	0.944131	MYPT169	8
29	0.919178	MYPT169	8
30	0.934523	MYPT169	8
0	1.02161	MYPT169	9
1	1.0314	MYPT169	9
2	1.01172	MYPT169	9
3	0.970893	MYPT169	9
4	0.985707	MYPT169	9
5	1.01052	MYPT169	9
6	0.98536	MYPT169	9
7	0.97396	MYPT169	9
8	0.980907	MYPT169	9
9	0.982667	MYPT169	9
10	1.01172	MYPT169	9
11	0.93032	MYPT169	9
12	0.875467	MYPT169	9
13	0.87872	MYPT169	9
14	0.858067	MYPT169	9
15	0.866187	MYPT169	9
16	0.854187	MYPT169	9
17	0.856733	MYPT169	9
18	0.84184	MYPT169	9
19	0.848987	MYPT169	9
20	0.843773	MYPT169	9
21	0.85764	MYPT169	9
22	0.959627	MYPT169	9
23	0.981107	MYPT169	9
24	0.9592	MYPT169	9
25	0.98168	MYPT169	9
26	0.97124	MYPT169	9
27	0.988627	MYPT169	9
28	0.977133	MYPT169	9
29	0.981533	MYPT169	9
30	0.984227	MYPT169	9
0	1.06941	MYPT169	10
1	1.05869	MYPT169	10
2	1.04921	MYPT169	10
3	0.997071	MYPT169	10
4	0.994718	MYPT169	10
5	0.989306	MYPT169	10
6	0.977671	MYPT169	10
7	0.970894	MYPT169	10
8	0.9364	MYPT169	10
9	0.954094	MYPT169	10
10	0.957753	MYPT169	10
11	0.824812	MYPT169	10
12	0.819176	MYPT169	10
13	0.822506	MYPT169	10
14	0.811141	MYPT169	10
15	0.820929	MYPT169	10
16	0.817247	MYPT169	10
17	0.817953	MYPT169	10
18	0.811788	MYPT169	10
19	0.815071	MYPT169	10
20	0.794518	MYPT169	10
21	0.868565	MYPT169	10
22	0.941306	MYPT169	10
23	0.957	MYPT169	10
24	0.939694	MYPT169	10
25	0.963506	MYPT169	10
26	0.935647	MYPT169	10
27	0.943753	MYPT169	10
28	0.909659	MYPT169	10
29	0.9174	MYPT169	10
30	0.934624	MYPT169	10
0	1.01645	MYPT169	11
1	0.982331	MYPT169	11
2	0.962737	MYPT169	11
3	0.983229	MYPT169	11
4	0.985059	MYPT169	11
5	0.978508	MYPT169	11
6	1.00169	MYPT169	11
7	0.993712	MYPT169	11
8	1.03203	MYPT169	11
9	1.01376	MYPT169	11
10	1.01643	MYPT169	11
11	0.912093	MYPT169	11
12	0.86178	MYPT169	11
13	0.825746	MYPT169	11
14	0.824822	MYPT169	11
15	0.812975	MYPT169	11
16	0.795331	MYPT169	11
17	0.780788	MYPT169	11
18	0.77778	MYPT169	11
19	0.772771	MYPT169	11
20	0.760305	MYPT169	11
21	0.833873	MYPT169	11
22	0.896847	MYPT169	11
23	0.941381	MYPT169	11
24	0.947771	MYPT169	11
25	0.947847	MYPT169	11
26	0.96672	MYPT169	11
27	0.965585	MYPT169	11
28	0.943661	MYPT169	11
29	0.940093	MYPT169	11
30	0.979568	MYPT169	11
0	1.02655	MYPT169	12
1	0.988162	MYPT169	12
2	0.959825	MYPT169	12
3	0.988948	MYPT169	12
4	1.00162	MYPT169	12
5	0.99311	MYPT169	12
6	1.00491	MYPT169	12
7	0.989747	MYPT169	12
8	1.02216	MYPT169	12
9	1.02047	MYPT169	12
10	1.00917	MYPT169	12
11	0.858864	MYPT169	12
12	0.832688	MYPT169	12
13	0.82039	MYPT169	12
14	0.818597	MYPT169	12
15	0.816513	MYPT169	12
16	0.827649	MYPT169	12
17	0.808786	MYPT169	12
18	0.815234	MYPT169	12
19	0.816435	MYPT169	12
20	0.831065	MYPT169	12
21	0.920357	MYPT169	12
22	0.995299	MYPT169	12
23	1.01349	MYPT169	12
24	1.03579	MYPT169	12
25	1.02525	MYPT169	12
26	1.01862	MYPT169	12
27	1.02631	MYPT169	12
28	1.00083	MYPT169	12
29	1.01992	MYPT169	12
30	1.01177	MYPT169	12
0	1.03552	MYPT169	13
1	0.998775	MYPT169	13
2	0.970351	MYPT169	13
3	1.0036	MYPT169	13
4	1.01959	MYPT169	13
5	0.991424	MYPT169	13
6	1.00621	MYPT169	13
7	0.984066	MYPT169	13
8	1.02042	MYPT169	13
9	0.992609	MYPT169	13
10	0.989868	MYPT169	13
11	0.818152	MYPT169	13
12	0.765099	MYPT169	13
13	0.73804	MYPT169	13
14	0.734411	MYPT169	13
15	0.732424	MYPT169	13
16	0.733596	MYPT169	13
17	0.717503	MYPT169	13
18	0.711755	MYPT169	13
19	0.723669	MYPT169	13
20	0.73355	MYPT169	13
21	0.822583	MYPT169	13
22	0.919311	MYPT169	13
23	0.916179	MYPT169	13
24	0.930974	MYPT169	13
25	0.92906	MYPT169	13
26	0.913159	MYPT169	13
27	0.918874	MYPT169	13
28	0.897033	MYPT169	13
29	0.911934	MYPT169	13
30	0.910106	MYPT169	13
0	1.03162	MYPT169	14
1	1.0022	MYPT169	14
2	0.974044	MYPT169	14
3	0.977144	MYPT169	14
4	0.997444	MYPT169	14
5	0.996133	MYPT169	14
6	1.00097	MYPT169	14
7	0.989278	MYPT169	14
8	1.02887	MYPT169	14
9	0.992011	MYPT169	14
10	0.988233	MYPT169	14
11	0.8922	MYPT169	14
12	0.8379	MYPT169	14
13	0.824222	MYPT169	14
14	0.797344	MYPT169	14
15	0.7903	MYPT169	14
16	0.793611	MYPT169	14
17	0.789311	MYPT169	14
18	0.780056	MYPT169	14
19	0.776144	MYPT169	14
20	0.774444	MYPT169	14
21	0.840211	MYPT169	14
22	0.903156	MYPT169	14
23	0.931467	MYPT169	14
24	0.965956	MYPT169	14
25	0.952644	MYPT169	14
26	0.9674	MYPT169	14
27	0.956322	MYPT169	14
28	0.954033	MYPT169	14
29	0.950322	MYPT169	14
30	0.947578	MYPT169	14
0	1.01481	MYPT169	15
1	0.991222	MYPT169	15
2	0.987148	MYPT169	15
3	1.0009	MYPT169	15
4	0.986278	MYPT169	15
5	0.994417	MYPT169	15
6	0.994741	MYPT169	15
7	0.96662	MYPT169	15
8	1.02522	MYPT169	15
9	1.02038	MYPT169	15
10	1.01747	MYPT169	15
11	0.893	MYPT169	15
12	0.90288	MYPT169	15
13	0.879611	MYPT169	15
14	0.875167	MYPT169	15
15	0.860889	MYPT169	15
16	0.856093	MYPT169	15
17	0.834269	MYPT169	15
18	0.8205	MYPT169	15
19	0.807287	MYPT169	15
20	0.83062	MYPT169	15
21	0.882519	MYPT169	15
22	0.929519	MYPT169	15
23	0.894519	MYPT169	15
24	0.942741	MYPT169	15
25	0.943306	MYPT169	15
26	0.925556	MYPT169	15
27	0.941426	MYPT169	15
28	0.929824	MYPT169	15
29	0.915194	MYPT169	15
30	0.907435	MYPT169	15
0	0.962795	MYPT296	1
1	0.97067	MYPT296	1
2	1.00244	MYPT296	1
3	0.99417	MYPT296	1
4	1.0081	MYPT296	1
5	1.00627	MYPT296	1
6	1.00966	MYPT296	1
7	1.02081	MYPT296	1
8	0.993182	MYPT296	1
9	1.00341	MYPT296	1
10	1.02564	MYPT296	1
11	0.996341	MYPT296	1
12	0.967989	MYPT296	1
13	0.963364	MYPT296	1
14	0.951205	MYPT296	1
15	0.947284	MYPT296	1
16	0.955091	MYPT296	1
17	0.949136	MYPT296	1
18	0.954898	MYPT296	1
19	0.943307	MYPT296	1
20	0.920352	MYPT296	1
21	0.978489	MYPT296	1
22	1.07349	MYPT296	1
23	1.07761	MYPT296	1
24	1.08531	MYPT296	1
25	1.10185	MYPT296	1
26	1.11077	MYPT296	1
27	1.12994	MYPT296	1
28	1.10638	MYPT296	1
29	1.09794	MYPT296	1
30	1.10444	MYPT296	1
0	1.00906	MYPT296	2
1	1.01686	MYPT296	2
2	1.01329	MYPT296	2
3	1.02009	MYPT296	2
4	1.0161	MYPT296	2
5	1.00294	MYPT296	2
6	1.01884	MYPT296	2
7	0.987377	MYPT296	2
8	0.969442	MYPT296	2
9	0.984078	MYPT296	2
10	0.999156	MYPT296	2
11	0.981	MYPT296	2
12	0.982247	MYPT296	2
13	0.959468	MYPT296	2
14	0.975597	MYPT296	2
15	0.977987	MYPT296	2
16	0.969195	MYPT296	2
17	0.964364	MYPT296	2
18	0.977766	MYPT296	2
19	0.95587	MYPT296	2
20	0.942701	MYPT296	2
21	0.977896	MYPT296	2
22	1.01481	MYPT296	2
23	1.03461	MYPT296	2
24	1.00994	MYPT296	2
25	1.03416	MYPT296	2
26	1.02891	MYPT296	2
27	0.995805	MYPT296	2
28	1.01194	MYPT296	2
29	1.02081	MYPT296	2
30	1.02032	MYPT296	2
0	1.00641	MYPT296	3
1	1.01782	MYPT296	3
2	0.999779	MYPT296	3
3	1.00029	MYPT296	3
4	1.00599	MYPT296	3
5	0.990856	MYPT296	3
6	0.999019	MYPT296	3
7	0.993019	MYPT296	3
8	0.983096	MYPT296	3
9	1.0059	MYPT296	3
10	0.994212	MYPT296	3
11	0.880952	MYPT296	3
12	0.87024	MYPT296	3
13	0.858231	MYPT296	3
14	0.839846	MYPT296	3
15	0.859702	MYPT296	3
16	0.840135	MYPT296	3
17	0.825423	MYPT296	3
18	0.829894	MYPT296	3
19	0.824952	MYPT296	3
20	0.815538	MYPT296	3
21	0.941596	MYPT296	3
22	1.00282	MYPT296	3
23	1.00552	MYPT296	3
24	0.977596	MYPT296	3
25	0.991904	MYPT296	3
26	0.996135	MYPT296	3
27	0.97001	MYPT296	3
28	0.958788	MYPT296	3
29	0.939087	MYPT296	3
30	0.957625	MYPT296	3
0	0.997077	MYPT296	4
1	1.00368	MYPT296	4
2	1.00139	MYPT296	4
3	1.0135	MYPT296	4
4	1.02041	MYPT296	4
5	0.984957	MYPT296	4
6	0.989966	MYPT296	4
7	0.988692	MYPT296	4
8	0.970427	MYPT296	4
9	1.00861	MYPT296	4
10	1.02556	MYPT296	4
11	0.91294	MYPT296	4
12	0.867299	MYPT296	4
13	0.864479	MYPT296	4
14	0.841308	MYPT296	4
15	0.847726	MYPT296	4
16	0.828368	MYPT296	4
17	0.828402	MYPT296	4
18	0.828983	MYPT296	4
19	0.807197	MYPT296	4
20	0.792803	MYPT296	4
21	0.894692	MYPT296	4
22	0.951359	MYPT296	4
23	0.95335	MYPT296	4
24	0.955077	MYPT296	4
25	0.96335	MYPT296	4
26	0.975291	MYPT296	4
27	0.951974	MYPT296	4
28	0.951521	MYPT296	4
29	0.924068	MYPT296	4
30	0.923752	MYPT296	4
0	0.976808	MYPT296	5
1	0.986372	MYPT296	5
2	0.990948	MYPT296	5
3	1.00497	MYPT296	5
4	0.988262	MYPT296	5
5	1.00685	MYPT296	5
6	1.00581	MYPT296	5
7	1.03328	MYPT296	5
8	1.01962	MYPT296	5
9	1.03263	MYPT296	5
10	0.985198	MYPT296	5
11	0.853395	MYPT296	5
12	0.794523	MYPT296	5
13	0.776971	MYPT296	5
14	0.762233	MYPT296	5
15	0.733541	MYPT296	5
16	0.720994	MYPT296	5
17	0.709936	MYPT296	5
18	0.722151	MYPT296	5
19	0.707366	MYPT296	5
20	0.704047	MYPT296	5
21	0.813035	MYPT296	5
22	0.904564	MYPT296	5
23	0.928773	MYPT296	5
24	0.950663	MYPT296	5
25	0.952093	MYPT296	5
26	0.967814	MYPT296	5
27	0.959872	MYPT296	5
28	0.978791	MYPT296	5
29	0.982988	MYPT296	5
30	0.94839	MYPT296	5
0	0.97703	MYPT296	6
1	0.990418	MYPT296	6
2	1.00731	MYPT296	6
3	1.0279	MYPT296	6
4	1.00292	MYPT296	6
5	0.994085	MYPT296	6
6	0.967184	MYPT296	6
7	1.00928	MYPT296	6
8	1.01124	MYPT296	6
9	1.01329	MYPT296	6
10	0.980045	MYPT296	6
11	0.909373	MYPT296	6
12	0.865915	MYPT296	6
13	0.848219	MYPT296	6
14	0.846179	MYPT296	6
15	0.797095	MYPT296	6
16	0.811542	MYPT296	6
17	0.802164	MYPT296	6
18	0.782398	MYPT296	6
19	0.777194	MYPT296	6
20	0.767856	MYPT296	6
21	0.852473	MYPT296	6
22	0.929124	MYPT296	6
23	0.947761	MYPT296	6
24	0.940149	MYPT296	6
25	0.923498	MYPT296	6
26	0.940746	MYPT296	6
27	0.92109	MYPT296	6
28	0.929751	MYPT296	6
29	0.933353	MYPT296	6
30	0.901886	MYPT296	6
0	0.921043	MYPT296	7
1	0.944979	MYPT296	7
2	0.972633	MYPT296	7
3	0.992473	MYPT296	7
4	1.00877	MYPT296	7
5	1.01847	MYPT296	7
6	1.00397	MYPT296	7
7	1.01832	MYPT296	7
8	1.02662	MYPT296	7
9	1.07449	MYPT296	7
10	1.03722	MYPT296	7
11	1.02979	MYPT296	7
12	0.983622	MYPT296	7
13	0.975761	MYPT296	7
14	0.970729	MYPT296	7
15	0.90267	MYPT296	7
16	0.921798	MYPT296	7
17	0.887527	MYPT296	7
18	0.897787	MYPT296	7
19	0.870697	MYPT296	7
20	0.871223	MYPT296	7
21	0.878968	MYPT296	7
22	0.922713	MYPT296	7
23	0.963654	MYPT296	7
24	0.987165	MYPT296	7
25	0.985149	MYPT296	7
26	1.00935	MYPT296	7
27	1.00174	MYPT296	7
28	1.02328	MYPT296	7
29	1.01885	MYPT296	7
30	0.987473	MYPT296	7
0	0.979788	MYPT296	8
1	0.981647	MYPT296	8
2	1.00258	MYPT296	8
3	1.01905	MYPT296	8
4	0.983636	MYPT296	8
5	0.983027	MYPT296	8
6	0.979359	MYPT296	8
7	1.01614	MYPT296	8
8	1.00483	MYPT296	8
9	1.02555	MYPT296	8
10	1.02288	MYPT296	8
11	0.882946	MYPT296	8
12	0.856543	MYPT296	8
13	0.856348	MYPT296	8
14	0.855842	MYPT296	8
15	0.837745	MYPT296	8
16	0.849799	MYPT296	8
17	0.8155	MYPT296	8
18	0.815141	MYPT296	8
19	0.797011	MYPT296	8
20	0.804853	MYPT296	8
21	0.955989	MYPT296	8
22	1.02005	MYPT296	8
23	1.05405	MYPT296	8
24	1.02922	MYPT296	8
25	1.02847	MYPT296	8
26	0.978647	MYPT296	8
27	0.963027	MYPT296	8
28	0.950228	MYPT296	8
29	0.949348	MYPT296	8
30	0.939386	MYPT296	8
0	1.02862	MYPT296	9
1	1.00796	MYPT296	9
2	1.02096	MYPT296	9
3	1.01067	MYPT296	9
4	0.979438	MYPT296	9
5	1.00845	MYPT296	9
6	0.983088	MYPT296	9
7	0.995511	MYPT296	9
8	1.00436	MYPT296	9
9	0.986219	MYPT296	9
10	0.965102	MYPT296	9
11	0.869095	MYPT296	9
12	0.849212	MYPT296	9
13	0.821445	MYPT296	9
14	0.80238	MYPT296	9
15	0.763453	MYPT296	9
16	0.75292	MYPT296	9
17	0.720095	MYPT296	9
18	0.736328	MYPT296	9
19	0.719832	MYPT296	9
20	0.711562	MYPT296	9
21	0.864088	MYPT296	9
22	0.941365	MYPT296	9
23	0.996847	MYPT296	9
24	0.982891	MYPT296	9
25	0.969825	MYPT296	9
26	0.967234	MYPT296	9
27	0.987175	MYPT296	9
28	0.960591	MYPT296	9
29	0.98119	MYPT296	9
30	0.956146	MYPT296	9
0	1.03264	MYPT296	10
1	1.00819	MYPT296	10
2	1.01681	MYPT296	10
3	1.00625	MYPT296	10
4	0.987517	MYPT296	10
5	0.977169	MYPT296	10
6	0.987542	MYPT296	10
7	1.00509	MYPT296	10
8	0.983186	MYPT296	10
9	1.00607	MYPT296	10
10	0.985619	MYPT296	10
11	0.933754	MYPT296	10
12	0.894898	MYPT296	10
13	0.883161	MYPT296	10
14	0.874619	MYPT296	10
15	0.832059	MYPT296	10
16	0.857347	MYPT296	10
17	0.841297	MYPT296	10
18	0.82611	MYPT296	10
19	0.817195	MYPT296	10
20	0.845424	MYPT296	10
21	0.866864	MYPT296	10
22	0.913169	MYPT296	10
23	0.950127	MYPT296	10
24	0.968856	MYPT296	10
25	0.948619	MYPT296	10
26	0.93572	MYPT296	10
27	0.943754	MYPT296	10
28	0.947	MYPT296	10
29	0.941856	MYPT296	10
30	0.937949	MYPT296	10
0	1.07258	MYPT296	11
1	1.06269	MYPT296	11
2	1.00943	MYPT296	11
3	1.03318	MYPT296	11
4	0.992215	MYPT296	11
5	0.984436	MYPT296	11
6	0.984215	MYPT296	11
7	0.98241	MYPT296	11
8	0.970328	MYPT296	11
9	0.965764	MYPT296	11
10	0.96539	MYPT296	11
11	0.878728	MYPT296	11
12	0.85061	MYPT296	11
13	0.827354	MYPT296	11
14	0.829287	MYPT296	11
15	0.814738	MYPT296	11
16	0.794097	MYPT296	11
17	0.78701	MYPT296	11
18	0.785441	MYPT296	11
19	0.78119	MYPT296	11
20	0.777733	MYPT296	11
21	0.833513	MYPT296	11
22	0.901174	MYPT296	11
23	0.925421	MYPT296	11
24	0.938862	MYPT296	11
25	0.962687	MYPT296	11
26	0.948795	MYPT296	11
27	0.961862	MYPT296	11
28	0.989333	MYPT296	11
29	0.968185	MYPT296	11
30	0.9648	MYPT296	11
0	0.978574	MYPT296	12
1	0.977335	MYPT296	12
2	0.945832	MYPT296	12
3	0.986772	MYPT296	12
4	1.00404	MYPT296	12
5	0.99398	MYPT296	12
6	1.01654	MYPT296	12
7	1.01152	MYPT296	12
8	1.03138	MYPT296	12
9	1.03123	MYPT296	12
10	1.01412	MYPT296	12
11	0.880431	MYPT296	12
12	0.82166	MYPT296	12
13	0.789508	MYPT296	12
14	0.783447	MYPT296	12
15	0.771457	MYPT296	12
16	0.736868	MYPT296	12
17	0.753706	MYPT296	12
18	0.728147	MYPT296	12
19	0.734508	MYPT296	12
20	0.713761	MYPT296	12
21	0.834721	MYPT296	12
22	0.935132	MYPT296	12
23	0.974914	MYPT296	12
24	0.960335	MYPT296	12
25	0.975335	MYPT296	12
26	0.985076	MYPT296	12
27	0.968929	MYPT296	12
28	1.00278	MYPT296	12
29	0.987168	MYPT296	12
30	0.968178	MYPT296	12
0	0.994382	MYPT296	13
1	0.972407	MYPT296	13
2	0.98774	MYPT296	13
3	1.01133	MYPT296	13
4	0.986577	MYPT296	13
5	0.996366	MYPT296	13
6	1.01459	MYPT296	13
7	0.997675	MYPT296	13
8	0.99387	MYPT296	13
9	1.02525	MYPT296	13
10	1.01892	MYPT296	13
11	0.833805	MYPT296	13
12	0.813398	MYPT296	13
13	0.810049	MYPT296	13
14	0.801675	MYPT296	13
15	0.790642	MYPT296	13
16	0.770642	MYPT296	13
17	0.771049	MYPT296	13
18	0.769024	MYPT296	13
19	0.768252	MYPT296	13
20	0.754976	MYPT296	13
21	0.861382	MYPT296	13
22	0.895837	MYPT296	13
23	0.917089	MYPT296	13
24	0.957187	MYPT296	13
25	0.949561	MYPT296	13
26	0.966439	MYPT296	13
27	0.97326	MYPT296	13
28	0.987886	MYPT296	13
29	0.996285	MYPT296	13
30	1.00251	MYPT296	13
0	1.03071	MYPT296	14
1	1.0156	MYPT296	14
2	0.991917	MYPT296	14
3	1.02017	MYPT296	14
4	1.0267	MYPT296	14
5	1.01088	MYPT296	14
6	1.02133	MYPT296	14
7	1.03334	MYPT296	14
8	1.05098	MYPT296	14
9	1.05924	MYPT296	14
10	1.04032	MYPT296	14
11	1.06614	MYPT296	14
12	1.0411	MYPT296	14
13	1.01391	MYPT296	14
14	0.9822	MYPT296	14
15	0.95331	MYPT296	14
16	0.903366	MYPT296	14
17	0.917159	MYPT296	14
18	0.909745	MYPT296	14
19	0.9154	MYPT296	14
20	0.900462	MYPT296	14
21	0.989131	MYPT296	14
22	1.08238	MYPT296	14
23	1.10601	MYPT296	14
24	1.14086	MYPT296	14
25	1.14812	MYPT296	14
26	1.12576	MYPT296	14
27	1.12725	MYPT296	14
28	1.13695	MYPT296	14
29	1.13639	MYPT296	14
30	1.12181	MYPT296	14
0	1.08484	MYPT296	15
1	1.05625	MYPT296	15
2	1.00185	MYPT296	15
3	1.00527	MYPT296	15
4	1.00868	MYPT296	15
5	0.990981	MYPT296	15
6	0.981911	MYPT296	15
7	1.0003	MYPT296	15
8	0.987777	MYPT296	15
9	0.965599	MYPT296	15
10	0.951433	MYPT296	15
11	0.69351	MYPT296	15
12	0.662917	MYPT296	15
13	0.649369	MYPT296	15
14	0.655293	MYPT296	15
15	0.628204	MYPT296	15
16	0.611204	MYPT296	15
17	0.616204	MYPT296	15
18	0.601376	MYPT296	15
19	0.597503	MYPT296	15
20	0.603541	MYPT296	15
21	0.846261	MYPT296	15
22	0.931268	MYPT296	15
23	0.936471	MYPT296	15
24	0.940713	MYPT296	15
25	0.947752	MYPT296	15
26	0.939229	MYPT296	15
27	0.937325	MYPT296	15
28	0.944599	MYPT296	15
29	0.941675	MYPT296	15
30	0.940229	MYPT296	15
