# Supplementary material for: Optogenetic relaxation of actomyosin contractility uncovers mechanistic roles of cortical tension during cytokinesis
Source: Nat Commun. 2021 Dec 8;12:7145. doi: 10.1038/s41467-021-27458-3 (PMC8654997; doi:10.1038/s41467-021-27458-3)
Supplement: Supplementary file 15 — Source Data [file 41467_2021_27458_MOESM15_ESM.zip › Source Data/Fig.2.xlsx]

## Sheet: 2c
	Control					MYPT
		Light	Dark	Light/Dark			Light	Dark	Light/Dark
	1	2009.34	1598.66	1.25689		1	1116.58	2040.15	0.547304
	2	4658.01	3497.75	1.33172		2	1656.24	2123.01	0.780135
	3	1246.57	1505.59	0.82796		3	1493.95	2578.84	0.579312
	4	2227.81	1528.29	1.45772		4	773.554	2378.73	0.325196
	5	1861.41	2116.54	0.879461		5	714.602	1315.63	0.543163
	6	9962.71	8328.05	1.19628		6	550.692	964.86	0.570748
	7	2814.92	2438.12	1.15455		7	1634.86	1241.16	1.31721
	8	2488.3	1772.19	1.40408		8	2475.34	3061.98	0.808409
	9	1301.02	2192.2	0.593478		9	738.323	1553.33	0.475315
	10	2107.9	2103.67	1.00201		10	1677.74	3491.91	0.480464
	11	2001.66	1880.57	1.06439		11	1294.77	2111.14	0.613304
	12	2567.3	2209.75	1.16181		12	2538.89	4024.05	0.630928
	13	2841.34	3001.97	0.946494		13	911.668	1757.1	0.518849
	14	1067.99	1594.92	0.669619		14	902.136	2270.2	0.397381
	15	2331.32	3030.38	0.769314		15	757.901	1592.62	0.475883
	16	3259.44	3151.66	1.0342		16	1951.51	2253.91	0.865834
	17	3087.25	2565.6	1.20332		17	1863.31	2062.09	0.903604
	18	5981.36	4009.29	1.49187		18	2171.27	2066.43	1.05073
	19	3271.36	3182.99	1.02776		19	1454.36	1714.15	0.848444
	20	1619.73	2548.51	0.63556		20	2071.73	2541.85	0.81505
	21	2665.66	2431.79	1.09617		21	1213.36	2421.14	0.501155
	22	5943.55	3327.15	1.78638		22	1058.65	1815.03	0.583271
	23	2783.54	3473.68	0.801324		23	1731.24	1766.14	0.980241
	24	3025.1	3297.97	0.917259		24	992.581	1453.98	0.682665
	25	1608.86	2499.84	0.643584		25	1384.1	1596.24	0.867103
	26	2420.37	2153.48	1.12393		26	1952.92	2269.9	0.860358
	27	4890.1	3266.84	1.49689		27	1034.45	1433.66	0.721542
	28	3703.78	3858.37	0.959934		28	840.475	1217.59	0.690275
	29	1299.61	3077.56	0.422285
	30	4892.23	3096.41	1.57997

## Sheet: 2g
Time (min)	Area	Exp	CellID
0	0	Control_light	1
2	39.387	Control_light	1
4	43.048	Control_light	1
6	35.349	Control_light	1
8	42.297	Control_light	1
10	36.898	Control_light	1
12	31.265	Control_light	1
14	26.336	Control_light	1
16	27.463	Control_light	1
18	28.73	Control_light	1
20	28.214	Control_light	1
22	29.998	Control_light	1
24	25.068	Control_light	1
26	24.74	Control_light	1
28	21.266	Control_light	1
30	21.172	Control_light	1
32	19.106	Control_light	1
34	19.435	Control_light	1
36	22.064	Control_light	1
38	17.98	Control_light	1
40	17.135	Control_light	1
42	18.215	Control_light	1
44	16.478	Control_light	1
46	15.022	Control_light	1
48	13.943	Control_light	1
50	14.6	Control_light	1
52	14.083	Control_light	1
54	12.534	Control_light	1
56	11.736	Control_light	1
58	12.112	Control_light	1
60	11.548	Control_light	1
0	0	Control_light	2
2	22.721	Control_light	2
4	40.232	Control_light	2
6	27.979	Control_light	2
8	31.406	Control_light	2
10	38.025	Control_light	2
12	37.18	Control_light	2
14	39.903	Control_light	2
16	32.767	Control_light	2
18	35.302	Control_light	2
20	28.683	Control_light	2
22	27.134	Control_light	2
24	27.697	Control_light	2
26	31.171	Control_light	2
28	27.275	Control_light	2
30	25.303	Control_light	2
32	27.603	Control_light	2
34	23.942	Control_light	2
36	27.791	Control_light	2
38	25.303	Control_light	2
40	24.317	Control_light	2
42	19.435	Control_light	2
44	22.815	Control_light	2
46	21.735	Control_light	2
48	17.135	Control_light	2
50	13.098	Control_light	2
52	12.253	Control_light	2
54	15.586	Control_light	2
56	14.834	Control_light	2
58	12.628	Control_light	2
60	12.44	Control_light	2
0	0	Control_light	3
2	13.332	Control_light	3
4	13.943	Control_light	3
6	21.172	Control_light	3
8	26.054	Control_light	3
10	19.247	Control_light	3
12	12.769	Control_light	3
14	14.412	Control_light	3
16	15.539	Control_light	3
18	7.793	Control_light	3
20	3.004	Control_light	3
22	1.69	Control_light	3
24	1.408	Control_light	3
26	0.704	Control_light	3
28	0.657	Control_light	3
30	0.469	Control_light	3
32	0.657	Control_light	3
34	12.253	Control_light	3
36	16.759	Control_light	3
38	16.055	Control_light	3
40	16.665	Control_light	3
42	19.67	Control_light	3
44	21.923	Control_light	3
46	23.331	Control_light	3
48	18.168	Control_light	3
50	21.595	Control_light	3
52	17.135	Control_light	3
54	19.06	Control_light	3
56	19.106	Control_light	3
58	19.294	Control_light	3
60	22.58	Control_light	3
0	0	Control_light	4
2	15.116	Control_light	4
4	23.754	Control_light	4
6	15.586	Control_light	4
8	33.425	Control_light	4
10	40.466	Control_light	4
12	57.085	Control_light	4
14	63.234	Control_light	4
16	76.144	Control_light	4
18	87.552	Control_light	4
20	104.452	Control_light	4
22	120.178	Control_light	4
24	131.586	Control_light	4
26	153.884	Control_light	4
28	182.192	Control_light	4
30	223.409	Control_light	4
32	252.046	Control_light	4
34	255.332	Control_light	4
36	260.12	Control_light	4
38	269.838	Control_light	4
40	285.235	Control_light	4
42	288.099	Control_light	4
44	301.948	Control_light	4
46	306.642	Control_light	4
48	329.833	Control_light	4
50	344.808	Control_light	4
52	355.136	Control_light	4
54	352.929	Control_light	4
56	362.084	Control_light	4
58	368.374	Control_light	4
60	376.449	Control_light	4
0	0	Control_light	5
2	18.825	Control_light	5
4	19.153	Control_light	5
6	23.895	Control_light	5
8	21.219	Control_light	5
10	32.814	Control_light	5
12	29.34	Control_light	5
14	33.331	Control_light	5
16	37.415	Control_light	5
18	42.297	Control_light	5
20	48.822	Control_light	5
22	41.03	Control_light	5
24	47.179	Control_light	5
26	46.71	Control_light	5
28	42.954	Control_light	5
30	46.522	Control_light	5
32	55.864	Control_light	5
34	50.653	Control_light	5
36	54.784	Control_light	5
38	61.967	Control_light	5
40	69.102	Control_light	5
42	75.722	Control_light	5
44	77.459	Control_light	5
46	80.463	Control_light	5
48	81.637	Control_light	5
50	78.444	Control_light	5
52	85.204	Control_light	5
54	80.087	Control_light	5
56	78.491	Control_light	5
58	79.383	Control_light	5
60	81.731	Control_light	5
0	0	Control_light	6
2	12.816	Control_light	6
4	18.637	Control_light	6
6	27.603	Control_light	6
8	29.622	Control_light	6
10	37.556	Control_light	6
12	39.246	Control_light	6
14	42.954	Control_light	6
16	57.319	Control_light	6
18	56.803	Control_light	6
20	53.094	Control_light	6
22	62.859	Control_light	6
24	66.098	Control_light	6
26	81.214	Control_light	6
28	81.167	Control_light	6
30	71.919	Control_light	6
32	81.824	Control_light	6
34	93.138	Control_light	6
36	93.748	Control_light	6
38	109.944	Control_light	6
40	105.531	Control_light	6
42	108.911	Control_light	6
44	111.869	Control_light	6
46	125.765	Control_light	6
48	122.525	Control_light	6
50	131.961	Control_light	6
52	132.572	Control_light	6
54	133.323	Control_light	6
56	143.65	Control_light	6
58	154.636	Control_light	6
60	156.842	Control_light	6
0	0	Control_light	7
2	8.873	Control_light	7
4	11.924	Control_light	7
6	13.849	Control_light	7
8	12.628	Control_light	7
10	22.346	Control_light	7
12	24.928	Control_light	7
14	35.819	Control_light	7
16	57.554	Control_light	7
18	57.179	Control_light	7
20	72.952	Control_light	7
22	82.012	Control_light	7
24	92.669	Control_light	7
26	98.724	Control_light	7
28	101.682	Control_light	7
30	98.631	Control_light	7
32	98.771	Control_light	7
34	99.851	Control_light	7
36	103.607	Control_light	7
38	100.79	Control_light	7
40	105.578	Control_light	7
42	102.151	Control_light	7
44	100.978	Control_light	7
46	109.381	Control_light	7
48	108.348	Control_light	7
50	105.672	Control_light	7
52	108.865	Control_light	7
54	109.193	Control_light	7
56	110.742	Control_light	7
58	112.479	Control_light	7
60	113.09	Control_light	7
0	0	Control_light	8
2	55.817	Control_light	8
4	49.761	Control_light	8
6	64.924	Control_light	8
8	60.84	Control_light	8
10	84.125	Control_light	8
12	92.293	Control_light	8
14	78.21	Control_light	8
16	92.434	Control_light	8
18	83.702	Control_light	8
20	92.95	Control_light	8
22	92.903	Control_light	8
24	85.627	Control_light	8
26	91.073	Control_light	8
28	76.191	Control_light	8
30	79.524	Control_light	8
32	79.477	Control_light	8
34	74.454	Control_light	8
36	77.036	Control_light	8
38	75.017	Control_light	8
40	73.844	Control_light	8
42	66.52	Control_light	8
44	69.29	Control_light	8
46	69.854	Control_light	8
48	71.684	Control_light	8
50	66.38	Control_light	8
52	68.727	Control_light	8
54	68.351	Control_light	8
56	65.816	Control_light	8
58	69.29	Control_light	8
60	68.351	Control_light	8
0	0	Control_light	9
2	27.416	Control_light	9
4	34.739	Control_light	9
6	37.18	Control_light	9
8	52.155	Control_light	9
10	54.55	Control_light	9
12	65.253	Control_light	9
14	64.361	Control_light	9
16	49.433	Control_light	9
18	55.066	Control_light	9
20	59.62	Control_light	9
22	68.164	Control_light	9
24	88.068	Control_light	9
26	85.486	Control_light	9
28	79.947	Control_light	9
30	89.054	Control_light	9
32	101.26	Control_light	9
34	97.926	Control_light	9
36	78.444	Control_light	9
38	82.951	Control_light	9
40	77.177	Control_light	9
42	76.52	Control_light	9
44	90.744	Control_light	9
46	104.921	Control_light	9
48	107.081	Control_light	9
50	92.763	Control_light	9
52	89.289	Control_light	9
54	89.993	Control_light	9
56	95.204	Control_light	9
58	99.476	Control_light	9
60	90.321	Control_light	9
0	0	Control_light	10
2	7.652	Control_light	10
4	9.905	Control_light	10
6	11.924	Control_light	10
8	9.671	Control_light	10
10	15.82	Control_light	10
12	20.092	Control_light	10
14	28.401	Control_light	10
16	37.884	Control_light	10
18	49.339	Control_light	10
20	83.655	Control_light	10
22	100.321	Control_light	10
24	106.517	Control_light	10
26	112.432	Control_light	10
28	116.563	Control_light	10
30	125.999	Control_light	10
32	130.318	Control_light	10
34	139.989	Control_light	10
36	143.791	Control_light	10
38	144.73	Control_light	10
40	149.894	Control_light	10
42	152.147	Control_light	10
44	158.954	Control_light	10
46	164.118	Control_light	10
48	173.93	Control_light	10
50	173.085	Control_light	10
52	169.752	Control_light	10
54	173.648	Control_light	10
56	170.456	Control_light	10
58	174.211	Control_light	10
60	168.954	Control_light	10
0	0	Control_light	11
2	14.365	Control_light	11
4	25.679	Control_light	11
6	31.359	Control_light	11
8	35.725	Control_light	11
10	42.203	Control_light	11
12	41.077	Control_light	11
14	39.621	Control_light	11
16	34.551	Control_light	11
18	25.96	Control_light	11
20	24.74	Control_light	11
22	22.205	Control_light	11
24	22.393	Control_light	11
26	21.36	Control_light	11
28	25.068	Control_light	11
30	25.679	Control_light	11
32	25.303	Control_light	11
34	29.669	Control_light	11
36	31.688	Control_light	11
38	34.88	Control_light	11
40	30.796	Control_light	11
42	30.749	Control_light	11
44	33.143	Control_light	11
46	35.584	Control_light	11
48	38.354	Control_light	11
50	39.809	Control_light	11
52	40.185	Control_light	11
54	38.776	Control_light	11
56	33.002	Control_light	11
58	36.476	Control_light	11
60	40.889	Control_light	11
0	0	Control_light	12
2	10.046	Control_light	12
4	9.858	Control_light	12
6	8.779	Control_light	12
8	7.417	Control_light	12
10	7.981	Control_light	12
12	8.262	Control_light	12
14	2.676	Control_light	12
16	2.488	Control_light	12
18	4.554	Control_light	12
20	2.347	Control_light	12
22	2.77	Control_light	12
24	5.446	Control_light	12
26	5.539	Control_light	12
28	4.648	Control_light	12
30	3.38	Control_light	12
32	3.756	Control_light	12
34	4.272	Control_light	12
36	4.507	Control_light	12
38	4.178	Control_light	12
40	4.694	Control_light	12
42	7.276	Control_light	12
44	6.103	Control_light	12
46	8.074	Control_light	12
48	5.962	Control_light	12
50	5.774	Control_light	12
52	6.197	Control_light	12
54	5.164	Control_light	12
56	4.131	Control_light	12
58	6.478	Control_light	12
60	8.121	Control_light	12
0	0	Control_light	13
2	13.567	Control_light	13
4	19.153	Control_light	13
6	27.416	Control_light	13
8	28.214	Control_light	13
10	38.776	Control_light	13
12	59.103	Control_light	13
14	74.736	Control_light	13
16	80.416	Control_light	13
18	75.252	Control_light	13
20	69.525	Control_light	13
22	76.942	Control_light	13
24	78.585	Control_light	13
26	83.608	Control_light	13
28	83.749	Control_light	13
30	90.415	Control_light	13
32	85.862	Control_light	13
34	76.285	Control_light	13
36	80.275	Control_light	13
38	84.547	Control_light	13
40	95.438	Control_light	13
42	89.007	Control_light	13
44	88.021	Control_light	13
46	88.35	Control_light	13
48	80.228	Control_light	13
50	87.833	Control_light	13
52	79.853	Control_light	13
54	85.956	Control_light	13
56	83.374	Control_light	13
58	87.082	Control_light	13
60	89.617	Control_light	13
0	0	Control_light	14
2	9.671	Control_light	14
4	6.995	Control_light	14
6	7.605	Control_light	14
8	13.849	Control_light	14
10	12.112	Control_light	14
12	21.97	Control_light	14
14	18.121	Control_light	14
16	15.116	Control_light	14
18	16.571	Control_light	14
20	11.595	Control_light	14
22	14.177	Control_light	14
24	16.29	Control_light	14
26	14.647	Control_light	14
28	11.501	Control_light	14
30	11.454	Control_light	14
32	13.52	Control_light	14
34	14.506	Control_light	14
36	12.628	Control_light	14
38	14.224	Control_light	14
40	23.285	Control_light	14
42	17.135	Control_light	14
44	17.651	Control_light	14
46	14.975	Control_light	14
48	14.881	Control_light	14
50	15.961	Control_light	14
52	15.069	Control_light	14
54	15.398	Control_light	14
56	15.914	Control_light	14
58	13.614	Control_light	14
60	12.816	Control_light	14
0	0	Control_light	15
2	5.633	Control_light	15
4	4.929	Control_light	15
6	5.962	Control_light	15
8	8.168	Control_light	15
10	14.975	Control_light	15
12	12.206	Control_light	15
14	14.365	Control_light	15
16	9.248	Control_light	15
18	7.37	Control_light	15
20	7.887	Control_light	15
22	6.197	Control_light	15
24	2.676	Control_light	15
26	5.07	Control_light	15
28	4.366	Control_light	15
30	4.601	Control_light	15
32	4.225	Control_light	15
34	1.972	Control_light	15
36	3.051	Control_light	15
38	5.07	Control_light	15
40	7.276	Control_light	15
42	4.037	Control_light	15
44	3.709	Control_light	15
46	3.99	Control_light	15
48	5.633	Control_light	15
50	5.962	Control_light	15
52	3.427	Control_light	15
54	1.502	Control_light	15
56	2.206	Control_light	15
58	1.408	Control_light	15
60	1.033	Control_light	15
0	0	MYPT_dark	1
2	10.192	MYPT_dark	1
4	10.176	MYPT_dark	1
6	9.52	MYPT_dark	1
8	11.104	MYPT_dark	1
10	10.592	MYPT_dark	1
12	13.072	MYPT_dark	1
14	17.36	MYPT_dark	1
16	14.288	MYPT_dark	1
18	14.384	MYPT_dark	1
20	14.624	MYPT_dark	1
22	13.232	MYPT_dark	1
24	14.144	MYPT_dark	1
26	14.496	MYPT_dark	1
28	14.688	MYPT_dark	1
30	13.264	MYPT_dark	1
32	14.032	MYPT_dark	1
34	16.096	MYPT_dark	1
36	16	MYPT_dark	1
38	13.408	MYPT_dark	1
40	15.2	MYPT_dark	1
42	13.456	MYPT_dark	1
44	13.984	MYPT_dark	1
46	13.872	MYPT_dark	1
48	14.48	MYPT_dark	1
50	12.672	MYPT_dark	1
52	12.752	MYPT_dark	1
54	12.048	MYPT_dark	1
56	11.792	MYPT_dark	1
58	12.208	MYPT_dark	1
60	11.2	MYPT_dark	1
0	0	MYPT_dark	2
2	7.904	MYPT_dark	2
4	7.536	MYPT_dark	2
6	6.896	MYPT_dark	2
8	7.312	MYPT_dark	2
10	7.376	MYPT_dark	2
12	7.072	MYPT_dark	2
14	6.72	MYPT_dark	2
16	6.272	MYPT_dark	2
18	6.896	MYPT_dark	2
20	7.264	MYPT_dark	2
22	5.792	MYPT_dark	2
24	5.248	MYPT_dark	2
26	4.816	MYPT_dark	2
28	4.736	MYPT_dark	2
30	3.456	MYPT_dark	2
32	3.2	MYPT_dark	2
34	3.408	MYPT_dark	2
36	3.472	MYPT_dark	2
38	3.456	MYPT_dark	2
40	3.04	MYPT_dark	2
42	1.728	MYPT_dark	2
44	2.384	MYPT_dark	2
46	1.824	MYPT_dark	2
48	1.6	MYPT_dark	2
50	1.648	MYPT_dark	2
52	1.584	MYPT_dark	2
54	1.216	MYPT_dark	2
56	1.536	MYPT_dark	2
58	1.728	MYPT_dark	2
60	1.104	MYPT_dark	2
0	0	MYPT_dark	3
2	7.392	MYPT_dark	3
4	10.096	MYPT_dark	3
6	12.576	MYPT_dark	3
8	19.408	MYPT_dark	3
10	21.28	MYPT_dark	3
12	24.304	MYPT_dark	3
14	26.512	MYPT_dark	3
16	31.744	MYPT_dark	3
18	33.2	MYPT_dark	3
20	41.68	MYPT_dark	3
22	45.152	MYPT_dark	3
24	46.352	MYPT_dark	3
26	48.496	MYPT_dark	3
28	46.576	MYPT_dark	3
30	54.224	MYPT_dark	3
32	56.336	MYPT_dark	3
34	57.472	MYPT_dark	3
36	61.232	MYPT_dark	3
38	61.104	MYPT_dark	3
40	65.776	MYPT_dark	3
42	63.92	MYPT_dark	3
44	66.592	MYPT_dark	3
46	67.488	MYPT_dark	3
48	71.552	MYPT_dark	3
50	75.456	MYPT_dark	3
52	78.224	MYPT_dark	3
54	79.44	MYPT_dark	3
56	82.08	MYPT_dark	3
58	81.312	MYPT_dark	3
60	81.104	MYPT_dark	3
0	0	MYPT_dark	4
2	9.008	MYPT_dark	4
4	12.352	MYPT_dark	4
6	10.448	MYPT_dark	4
8	7.392	MYPT_dark	4
10	10.48	MYPT_dark	4
12	14.192	MYPT_dark	4
14	15.728	MYPT_dark	4
16	16.48	MYPT_dark	4
18	18.512	MYPT_dark	4
20	20.64	MYPT_dark	4
22	18.512	MYPT_dark	4
24	18.24	MYPT_dark	4
26	14.064	MYPT_dark	4
28	18.048	MYPT_dark	4
30	19.968	MYPT_dark	4
32	19.04	MYPT_dark	4
34	23.296	MYPT_dark	4
36	21.6	MYPT_dark	4
38	22.336	MYPT_dark	4
40	23.952	MYPT_dark	4
42	24.992	MYPT_dark	4
44	28.368	MYPT_dark	4
46	27.2	MYPT_dark	4
48	27.136	MYPT_dark	4
50	26.144	MYPT_dark	4
52	28.544	MYPT_dark	4
54	30.752	MYPT_dark	4
56	31.856	MYPT_dark	4
58	31.456	MYPT_dark	4
60	34.544	MYPT_dark	4
0	0	MYPT_dark	5
2	5.28	MYPT_dark	5
4	8.032	MYPT_dark	5
6	11.344	MYPT_dark	5
8	18.672	MYPT_dark	5
10	24.096	MYPT_dark	5
12	28.272	MYPT_dark	5
14	28.224	MYPT_dark	5
16	32.8	MYPT_dark	5
18	36.496	MYPT_dark	5
20	37.536	MYPT_dark	5
22	38.784	MYPT_dark	5
24	39.76	MYPT_dark	5
26	42.336	MYPT_dark	5
28	41.76	MYPT_dark	5
30	44.432	MYPT_dark	5
32	47.488	MYPT_dark	5
34	49.808	MYPT_dark	5
36	50.688	MYPT_dark	5
38	52.528	MYPT_dark	5
40	52.176	MYPT_dark	5
42	57.904	MYPT_dark	5
44	53.424	MYPT_dark	5
46	50.032	MYPT_dark	5
48	55.776	MYPT_dark	5
50	46.464	MYPT_dark	5
52	44.384	MYPT_dark	5
54	46.688	MYPT_dark	5
56	45.088	MYPT_dark	5
58	41.536	MYPT_dark	5
60	41.088	MYPT_dark	5
0	0	MYPT_dark	6
2	18.544	MYPT_dark	6
4	27.792	MYPT_dark	6
6	32.944	MYPT_dark	6
8	32.064	MYPT_dark	6
10	37.92	MYPT_dark	6
12	39.152	MYPT_dark	6
14	42.96	MYPT_dark	6
16	45.2	MYPT_dark	6
18	46.128	MYPT_dark	6
20	45.76	MYPT_dark	6
22	50.144	MYPT_dark	6
24	48.272	MYPT_dark	6
26	49.36	MYPT_dark	6
28	50.048	MYPT_dark	6
30	57.76	MYPT_dark	6
32	57.104	MYPT_dark	6
34	58.576	MYPT_dark	6
36	65.584	MYPT_dark	6
38	60.864	MYPT_dark	6
40	64.56	MYPT_dark	6
42	61.968	MYPT_dark	6
44	64.496	MYPT_dark	6
46	62.304	MYPT_dark	6
48	64.416	MYPT_dark	6
50	68.56	MYPT_dark	6
52	67.104	MYPT_dark	6
54	69.808	MYPT_dark	6
56	69.984	MYPT_dark	6
58	69.184	MYPT_dark	6
60	67.328	MYPT_dark	6
0	0	MYPT_dark	7
2	17.776	MYPT_dark	7
4	22.224	MYPT_dark	7
6	36.608	MYPT_dark	7
8	31.264	MYPT_dark	7
10	27.6	MYPT_dark	7
12	29.232	MYPT_dark	7
14	33.552	MYPT_dark	7
16	34.848	MYPT_dark	7
18	37.104	MYPT_dark	7
20	35.84	MYPT_dark	7
22	40.864	MYPT_dark	7
24	40.544	MYPT_dark	7
26	45.76	MYPT_dark	7
28	46.688	MYPT_dark	7
30	44.864	MYPT_dark	7
32	48.272	MYPT_dark	7
34	46.416	MYPT_dark	7
36	48.528	MYPT_dark	7
38	47.68	MYPT_dark	7
40	48.352	MYPT_dark	7
42	45.632	MYPT_dark	7
44	45.36	MYPT_dark	7
46	45.44	MYPT_dark	7
48	45.12	MYPT_dark	7
50	45.584	MYPT_dark	7
52	46.88	MYPT_dark	7
54	47.616	MYPT_dark	7
56	48.624	MYPT_dark	7
58	46.144	MYPT_dark	7
60	45.312	MYPT_dark	7
0	0	MYPT_dark	8
2	8.32	MYPT_dark	8
4	7.008	MYPT_dark	8
6	8.256	MYPT_dark	8
8	10.48	MYPT_dark	8
10	14.368	MYPT_dark	8
12	15.152	MYPT_dark	8
14	19.76	MYPT_dark	8
16	20.048	MYPT_dark	8
18	19.072	MYPT_dark	8
20	18.048	MYPT_dark	8
22	18.08	MYPT_dark	8
24	16.88	MYPT_dark	8
26	17.424	MYPT_dark	8
28	18.672	MYPT_dark	8
30	17.216	MYPT_dark	8
32	16.88	MYPT_dark	8
34	15.776	MYPT_dark	8
36	17.904	MYPT_dark	8
38	16.56	MYPT_dark	8
40	17.52	MYPT_dark	8
42	15.968	MYPT_dark	8
44	15.696	MYPT_dark	8
46	14.96	MYPT_dark	8
48	13.888	MYPT_dark	8
50	14.128	MYPT_dark	8
52	14.064	MYPT_dark	8
54	14.112	MYPT_dark	8
56	14.688	MYPT_dark	8
58	14.864	MYPT_dark	8
60	16.176	MYPT_dark	8
0	0	MYPT_dark	9
2	7.264	MYPT_dark	9
4	10.064	MYPT_dark	9
6	10.208	MYPT_dark	9
8	11.344	MYPT_dark	9
10	10.848	MYPT_dark	9
12	11.616	MYPT_dark	9
14	15.84	MYPT_dark	9
16	17.824	MYPT_dark	9
18	19.136	MYPT_dark	9
20	20.912	MYPT_dark	9
22	19.952	MYPT_dark	9
24	22.752	MYPT_dark	9
26	22.688	MYPT_dark	9
28	23.008	MYPT_dark	9
30	25.376	MYPT_dark	9
32	23.84	MYPT_dark	9
34	27.6	MYPT_dark	9
36	30.016	MYPT_dark	9
38	29.152	MYPT_dark	9
40	30.32	MYPT_dark	9
42	29.408	MYPT_dark	9
44	30.592	MYPT_dark	9
46	29.104	MYPT_dark	9
48	29.264	MYPT_dark	9
50	29.792	MYPT_dark	9
52	31.28	MYPT_dark	9
54	30.544	MYPT_dark	9
56	30.816	MYPT_dark	9
58	30.784	MYPT_dark	9
60	28.704	MYPT_dark	9
0	0	MYPT_dark	10
2	10.752	MYPT_dark	10
4	16.656	MYPT_dark	10
6	23.584	MYPT_dark	10
8	30.176	MYPT_dark	10
10	38.176	MYPT_dark	10
12	49.6	MYPT_dark	10
14	57.44	MYPT_dark	10
16	61.68	MYPT_dark	10
18	69.68	MYPT_dark	10
20	73.888	MYPT_dark	10
22	72.64	MYPT_dark	10
24	81.12	MYPT_dark	10
26	83.552	MYPT_dark	10
28	85.648	MYPT_dark	10
30	91.536	MYPT_dark	10
32	93.92	MYPT_dark	10
34	95.856	MYPT_dark	10
36	98.528	MYPT_dark	10
38	92.432	MYPT_dark	10
40	85.008	MYPT_dark	10
42	92.704	MYPT_dark	10
44	84.128	MYPT_dark	10
46	80.048	MYPT_dark	10
48	84.928	MYPT_dark	10
50	82.224	MYPT_dark	10
52	83.52	MYPT_dark	10
54	83.056	MYPT_dark	10
56	82.688	MYPT_dark	10
58	84.176	MYPT_dark	10
60	81.888	MYPT_dark	10
0	0	MYPT_dark	11
2	6.72	MYPT_dark	11
4	14.64	MYPT_dark	11
6	10.976	MYPT_dark	11
8	15.056	MYPT_dark	11
10	16.048	MYPT_dark	11
12	18.736	MYPT_dark	11
14	26.096	MYPT_dark	11
16	29.184	MYPT_dark	11
18	33.488	MYPT_dark	11
20	41.264	MYPT_dark	11
22	41.76	MYPT_dark	11
24	45.104	MYPT_dark	11
26	36.896	MYPT_dark	11
28	44.192	MYPT_dark	11
30	46.704	MYPT_dark	11
32	50.112	MYPT_dark	11
34	42.784	MYPT_dark	11
36	45.584	MYPT_dark	11
38	43.152	MYPT_dark	11
40	41.424	MYPT_dark	11
42	37.424	MYPT_dark	11
44	34.528	MYPT_dark	11
46	32.096	MYPT_dark	11
48	31.536	MYPT_dark	11
50	27.44	MYPT_dark	11
52	29.04	MYPT_dark	11
54	29.312	MYPT_dark	11
56	27.296	MYPT_dark	11
58	23.52	MYPT_dark	11
60	21.216	MYPT_dark	11
0	0	MYPT_dark	12
2	4.112	MYPT_dark	12
4	8.24	MYPT_dark	12
6	17.12	MYPT_dark	12
8	24.944	MYPT_dark	12
10	30.384	MYPT_dark	12
12	29.504	MYPT_dark	12
14	32.224	MYPT_dark	12
16	29.392	MYPT_dark	12
18	33.28	MYPT_dark	12
20	30.288	MYPT_dark	12
22	31.776	MYPT_dark	12
24	31.12	MYPT_dark	12
26	28.352	MYPT_dark	12
28	32.224	MYPT_dark	12
30	32.96	MYPT_dark	12
32	32.064	MYPT_dark	12
34	38.624	MYPT_dark	12
36	41.824	MYPT_dark	12
38	41.92	MYPT_dark	12
40	44.672	MYPT_dark	12
42	50.192	MYPT_dark	12
44	49.168	MYPT_dark	12
46	52.112	MYPT_dark	12
48	50.192	MYPT_dark	12
50	47.552	MYPT_dark	12
52	51.6	MYPT_dark	12
54	52.576	MYPT_dark	12
56	54.144	MYPT_dark	12
58	55.36	MYPT_dark	12
60	55.072	MYPT_dark	12
0	0	MYPT_dark	13
2	7.936	MYPT_dark	13
4	10.176	MYPT_dark	13
6	16.128	MYPT_dark	13
8	22.48	MYPT_dark	13
10	29.472	MYPT_dark	13
12	36.224	MYPT_dark	13
14	43.168	MYPT_dark	13
16	48.976	MYPT_dark	13
18	53.648	MYPT_dark	13
20	60.528	MYPT_dark	13
22	66.208	MYPT_dark	13
24	72.848	MYPT_dark	13
26	74.528	MYPT_dark	13
28	75.68	MYPT_dark	13
30	74.912	MYPT_dark	13
32	78.944	MYPT_dark	13
34	79.44	MYPT_dark	13
36	84.608	MYPT_dark	13
38	88.48	MYPT_dark	13
40	86.992	MYPT_dark	13
42	87.376	MYPT_dark	13
44	91.392	MYPT_dark	13
46	93.664	MYPT_dark	13
48	97.44	MYPT_dark	13
50	99.072	MYPT_dark	13
52	96.848	MYPT_dark	13
54	101.36	MYPT_dark	13
56	103.024	MYPT_dark	13
58	99.888	MYPT_dark	13
60	102.64	MYPT_dark	13
0	0	MYPT_light	1
2	16.571	MYPT_light	1
4	28.401	MYPT_light	1
6	36.805	MYPT_light	1
8	35.443	MYPT_light	1
10	45.677	MYPT_light	1
12	44.973	MYPT_light	1
14	51.78	MYPT_light	1
16	56.897	MYPT_light	1
18	69.431	MYPT_light	1
20	92.058	MYPT_light	1
22	106.33	MYPT_light	1
24	124.497	MYPT_light	1
26	149.472	MYPT_light	1
28	171.676	MYPT_light	1
30	179.328	MYPT_light	1
32	196.369	MYPT_light	1
34	204.678	MYPT_light	1
36	208.528	MYPT_light	1
38	216.743	MYPT_light	1
40	232.376	MYPT_light	1
42	244.3	MYPT_light	1
44	260.073	MYPT_light	1
46	262.045	MYPT_light	1
48	258.806	MYPT_light	1
50	260.496	MYPT_light	1
52	268.711	MYPT_light	1
54	265.566	MYPT_light	1
56	261.716	MYPT_light	1
58	261.153	MYPT_light	1
60	261.528	MYPT_light	1
0	0	MYPT_light	2
2	7.183	MYPT_light	2
4	11.83	MYPT_light	2
6	16.853	MYPT_light	2
8	16.806	MYPT_light	2
10	24.036	MYPT_light	2
12	33.706	MYPT_light	2
14	40.138	MYPT_light	2
16	53.517	MYPT_light	2
18	65.582	MYPT_light	2
20	69.149	MYPT_light	2
22	70.699	MYPT_light	2
24	75.769	MYPT_light	2
26	89.429	MYPT_light	2
28	95.579	MYPT_light	2
30	101.025	MYPT_light	2
32	110.226	MYPT_light	2
34	130.6	MYPT_light	2
36	129.473	MYPT_light	2
38	138.393	MYPT_light	2
40	149.519	MYPT_light	2
42	165.761	MYPT_light	2
44	185.103	MYPT_light	2
46	202.284	MYPT_light	2
48	218.997	MYPT_light	2
50	219.56	MYPT_light	2
52	219.56	MYPT_light	2
54	228.385	MYPT_light	2
56	224.583	MYPT_light	2
58	233.221	MYPT_light	2
60	229.277	MYPT_light	2
0	0	MYPT_light	3
2	23.097	MYPT_light	3
4	23.472	MYPT_light	3
6	31.312	MYPT_light	3
8	31.547	MYPT_light	3
10	27.087	MYPT_light	3
12	29.481	MYPT_light	3
14	56.662	MYPT_light	3
16	46.945	MYPT_light	3
18	56.427	MYPT_light	3
20	78.961	MYPT_light	3
22	75.534	MYPT_light	3
24	97.926	MYPT_light	3
26	118.488	MYPT_light	3
28	129.614	MYPT_light	3
30	130.224	MYPT_light	3
32	139.332	MYPT_light	3
34	149.284	MYPT_light	3
36	152.523	MYPT_light	3
38	163.179	MYPT_light	3
40	167.592	MYPT_light	3
42	177.873	MYPT_light	3
44	184.633	MYPT_light	3
46	175.385	MYPT_light	3
48	172.662	MYPT_light	3
50	174.118	MYPT_light	3
52	162.475	MYPT_light	3
54	141.022	MYPT_light	3
56	149.19	MYPT_light	3
58	132.806	MYPT_light	3
60	131.304	MYPT_light	3
0	0	MYPT_light	4
2	15.351	MYPT_light	4
4	16.712	MYPT_light	4
6	17.37	MYPT_light	4
8	17.041	MYPT_light	4
10	18.966	MYPT_light	4
12	22.768	MYPT_light	4
14	30.89	MYPT_light	4
16	34.504	MYPT_light	4
18	33.753	MYPT_light	4
20	46.992	MYPT_light	4
22	41.968	MYPT_light	4
24	48.541	MYPT_light	4
26	56.991	MYPT_light	4
28	66.99	MYPT_light	4
30	73.046	MYPT_light	4
32	88.772	MYPT_light	4
34	96.612	MYPT_light	4
36	102.198	MYPT_light	4
38	108.02	MYPT_light	4
40	113.794	MYPT_light	4
42	115.249	MYPT_light	4
44	120.554	MYPT_light	4
46	117.784	MYPT_light	4
48	113.747	MYPT_light	4
50	119.192	MYPT_light	4
52	132.149	MYPT_light	4
54	137.031	MYPT_light	4
56	151.49	MYPT_light	4
58	158.767	MYPT_light	4
60	166.888	MYPT_light	4
0	0	MYPT_light	5
2	16.665	MYPT_light	5
4	29.669	MYPT_light	5
6	43.283	MYPT_light	5
8	47.367	MYPT_light	5
10	61.826	MYPT_light	5
12	65.018	MYPT_light	5
14	82.482	MYPT_light	5
16	96.612	MYPT_light	5
18	112.338	MYPT_light	5
20	135.905	MYPT_light	5
22	134.543	MYPT_light	5
24	149.049	MYPT_light	5
26	154.307	MYPT_light	5
28	157.64	MYPT_light	5
30	164.541	MYPT_light	5
32	183.647	MYPT_light	5
34	187.262	MYPT_light	5
36	188.952	MYPT_light	5
38	196.135	MYPT_light	5
40	192.332	MYPT_light	5
42	192.05	MYPT_light	5
44	190.22	MYPT_light	5
46	189.703	MYPT_light	5
48	187.121	MYPT_light	5
50	178.812	MYPT_light	5
52	185.337	MYPT_light	5
54	170.08	MYPT_light	5
56	172.709	MYPT_light	5
58	155.387	MYPT_light	5
60	149.378	MYPT_light	5
0	0	MYPT_light	6
2	15.914	MYPT_light	6
4	33.659	MYPT_light	6
6	34.551	MYPT_light	6
8	43.142	MYPT_light	6
10	58.211	MYPT_light	6
12	63.469	MYPT_light	6
14	73.515	MYPT_light	6
16	78.163	MYPT_light	6
18	97.269	MYPT_light	6
20	122.385	MYPT_light	6
22	127.267	MYPT_light	6
24	159.799	MYPT_light	6
26	180.643	MYPT_light	6
28	194.163	MYPT_light	6
30	205.242	MYPT_light	6
32	213.41	MYPT_light	6
34	224.724	MYPT_light	6
36	221.766	MYPT_light	6
38	232.939	MYPT_light	6
40	227.212	MYPT_light	6
42	244.159	MYPT_light	6
44	243.596	MYPT_light	6
46	229.512	MYPT_light	6
48	228.62	MYPT_light	6
50	217.541	MYPT_light	6
52	219.044	MYPT_light	6
54	213.082	MYPT_light	6
56	221.485	MYPT_light	6
58	216.602	MYPT_light	6
60	208.81	MYPT_light	6
0	0	MYPT_light	7
2	7.276	MYPT_light	7
4	3.756	MYPT_light	7
6	3.849	MYPT_light	7
8	4.413	MYPT_light	7
10	4.929	MYPT_light	7
12	3.568	MYPT_light	7
14	6.76	MYPT_light	7
16	15.679	MYPT_light	7
18	18.027	MYPT_light	7
20	11.642	MYPT_light	7
22	8.309	MYPT_light	7
24	8.215	MYPT_light	7
26	3.849	MYPT_light	7
28	3.803	MYPT_light	7
30	5.774	MYPT_light	7
32	5.117	MYPT_light	7
34	4.366	MYPT_light	7
36	3.004	MYPT_light	7
38	2.206	MYPT_light	7
40	5.68	MYPT_light	7
42	7.699	MYPT_light	7
44	6.901	MYPT_light	7
46	4.788	MYPT_light	7
48	5.868	MYPT_light	7
50	12.957	MYPT_light	7
52	16.759	MYPT_light	7
54	21.97	MYPT_light	7
56	34.129	MYPT_light	7
58	29.293	MYPT_light	7
60	27.322	MYPT_light	7
0	0	MYPT_light	8
2	11.361	MYPT_light	8
4	4.037	MYPT_light	8
6	3.004	MYPT_light	8
8	3.192	MYPT_light	8
10	3.098	MYPT_light	8
12	5.493	MYPT_light	8
14	7.746	MYPT_light	8
16	11.595	MYPT_light	8
18	9.06	MYPT_light	8
20	9.107	MYPT_light	8
22	4.694	MYPT_light	8
24	2.394	MYPT_light	8
26	7.605	MYPT_light	8
28	6.384	MYPT_light	8
30	10.703	MYPT_light	8
32	2.159	MYPT_light	8
34	0.939	MYPT_light	8
36	1.784	MYPT_light	8
38	5.727	MYPT_light	8
40	2.206	MYPT_light	8
42	4.648	MYPT_light	8
44	2.723	MYPT_light	8
46	0.516	MYPT_light	8
48	0.61	MYPT_light	8
50	0.188	MYPT_light	8
52	1.972	MYPT_light	8
54	0.094	MYPT_light	8
56	0.235	MYPT_light	8
58	0.188	MYPT_light	8
60	0.235	MYPT_light	8
0	0	MYPT_light	9
2	60.605	MYPT_light	9
4	66.708	MYPT_light	9
6	70.886	MYPT_light	9
8	100.461	MYPT_light	9
10	131.68	MYPT_light	9
12	149.143	MYPT_light	9
14	170.221	MYPT_light	9
16	193.271	MYPT_light	9
18	224.254	MYPT_light	9
20	244.534	MYPT_light	9
22	234.207	MYPT_light	9
24	262.373	MYPT_light	9
26	297.3	MYPT_light	9
28	336.921	MYPT_light	9
30	373.069	MYPT_light	9
32	401.282	MYPT_light	9
34	404.005	MYPT_light	9
36	437.993	MYPT_light	9
38	456.161	MYPT_light	9
40	484.891	MYPT_light	9
42	512.588	MYPT_light	9
44	520.85	MYPT_light	9
46	526.249	MYPT_light	9
48	531.46	MYPT_light	9
50	563.382	MYPT_light	9
52	565.448	MYPT_light	9
54	565.542	MYPT_light	9
56	550.66	MYPT_light	9
58	557.092	MYPT_light	9
60	542.586	MYPT_light	9
0	0	MYPT_light	10
2	25.115	MYPT_light	10
4	38.729	MYPT_light	10
6	51.874	MYPT_light	10
8	62.53	MYPT_light	10
10	69.619	MYPT_light	10
12	75.581	MYPT_light	10
14	75.205	MYPT_light	10
16	87.458	MYPT_light	10
18	103.137	MYPT_light	10
20	114.498	MYPT_light	10
22	141.115	MYPT_light	10
24	167.357	MYPT_light	10
26	180.643	MYPT_light	10
28	193.74	MYPT_light	10
30	217.964	MYPT_light	10
32	235.756	MYPT_light	10
34	264.251	MYPT_light	10
36	267.115	MYPT_light	10
38	279.226	MYPT_light	10
40	295.61	MYPT_light	10
42	306.126	MYPT_light	10
44	328.049	MYPT_light	10
46	334.152	MYPT_light	10
48	349.174	MYPT_light	10
50	362.459	MYPT_light	10
52	362.131	MYPT_light	10
54	369.642	MYPT_light	10
56	373.397	MYPT_light	10
58	384.195	MYPT_light	10
60	390.016	MYPT_light	10
0	0	MYPT_light	11
2	14.928	MYPT_light	11
4	11.267	MYPT_light	11
6	12.159	MYPT_light	11
8	15.116	MYPT_light	11
10	21.219	MYPT_light	11
12	24.27	MYPT_light	11
14	24.176	MYPT_light	11
16	29.904	MYPT_light	11
18	28.355	MYPT_light	11
20	29.106	MYPT_light	11
22	30.185	MYPT_light	11
24	29.951	MYPT_light	11
26	33.19	MYPT_light	11
28	41.077	MYPT_light	11
30	42.062	MYPT_light	11
32	42.954	MYPT_light	11
34	44.832	MYPT_light	11
36	44.832	MYPT_light	11
38	42.767	MYPT_light	11
40	40.325	MYPT_light	11
42	44.128	MYPT_light	11
44	49.808	MYPT_light	11
46	47.038	MYPT_light	11
48	55.113	MYPT_light	11
50	60.277	MYPT_light	11
52	62.155	MYPT_light	11
54	57.977	MYPT_light	11
56	55.864	MYPT_light	11
58	59.15	MYPT_light	11
60	67.459	MYPT_light	11
0	0	MYPT_light	12
2	18.637	MYPT_light	12
4	24.599	MYPT_light	12
6	28.918	MYPT_light	12
8	40.748	MYPT_light	12
10	49.151	MYPT_light	12
12	59.009	MYPT_light	12
14	67.366	MYPT_light	12
16	94.499	MYPT_light	12
18	100.086	MYPT_light	12
20	125.858	MYPT_light	12
22	131.68	MYPT_light	12
24	164.682	MYPT_light	12
26	177.779	MYPT_light	12
28	217.072	MYPT_light	12
30	216.039	MYPT_light	12
32	243.032	MYPT_light	12
34	242.516	MYPT_light	12
36	257.867	MYPT_light	12
38	266.176	MYPT_light	12
40	280.118	MYPT_light	12
42	299.319	MYPT_light	12
44	302.042	MYPT_light	12
46	306.267	MYPT_light	12
48	317.111	MYPT_light	12
50	329.786	MYPT_light	12
52	329.222	MYPT_light	12
54	334.058	MYPT_light	12
56	349.268	MYPT_light	12
58	348.564	MYPT_light	12
60	363.21	MYPT_light	12
