# Supplementary material for: Optogenetic relaxation of actomyosin contractility uncovers mechanistic roles of cortical tension during cytokinesis
Source: Nat Commun. 2021 Dec 8;12:7145. doi: 10.1038/s41467-021-27458-3 (PMC8654997; doi:10.1038/s41467-021-27458-3)
Supplement: Supplementary file 15 — Source Data [file 41467_2021_27458_MOESM15_ESM.zip › Source Data/Fig.3.xlsx]

## Sheet: 3d
	Control			OptoMYPT
	before	after		before	after
	32.5461	41.624		40.4598	32.9211
	108.959	105.217		38.6395	22.6419
	96.7989	100.167		34.4959	26.6246
	62.3788	106.142		33.0637	44.447
	84.3666	77.2616		46.3327	24.9761
	102.004	75.9133		26.9292	10.3497
	72.5578	77.0193		30.1789	36.356
	29.7605	39.6362		95.0031	82.0423
	81.7329	116.405		57.2338	42.1009
	100.425	138.235		56.732	55.434
				103.71	92.1724
				107.038	98.8744
				59.9322	55.8771

## Sheet: 3g
Time (min)	Path_distance	Exp	Cell ID
0	1.04368	Control	1
2	1.03979	Control	1
4	1.0445	Control	1
6	1.01229	Control	1
8	1.03915	Control	1
10	1.04939	Control	1
12	1.04402	Control	1
14	1.03173	Control	1
16	1.0585	Control	1
18	1.02038	Control	1
20	1.03653	Control	1
22	1.06106	Control	1
24	1.054	Control	1
26	1.04425	Control	1
28	1.06089	Control	1
30	1.05945	Control	1
32	1.06908	Control	1
34	1.09435	Control	1
36	1.06697	Control	1
38	1.0486	Control	1
40	1.04453	Control	1
42	1.03941	Control	1
44	1.04247	Control	1
46	1.05293	Control	1
48	1.06097	Control	1
50	1.05384	Control	1
52	1.06234	Control	1
54	1.04262	Control	1
56	1.05405	Control	1
58	1.05376	Control	1
60	1.02736	Control	1
0	1.03759	Control	2
2	1.00644	Control	2
4	1.02447	Control	2
6	1.03968	Control	2
8	1.02301	Control	2
10	1.00194	Control	2
12	1.01374	Control	2
14	1.04302	Control	2
16	1.02695	Control	2
18	1.03557	Control	2
20	1.02443	Control	2
22	1.02895	Control	2
24	1.00307	Control	2
26	1.00464	Control	2
28	1.0035	Control	2
30	1.01724	Control	2
32	1.00795	Control	2
34	1.01589	Control	2
36	1.01351	Control	2
38	1.05463	Control	2
40	1.01754	Control	2
42	1.00601	Control	2
44	1.01592	Control	2
46	1.00107	Control	2
48	1.03621	Control	2
50	1.00549	Control	2
52	1.00163	Control	2
54	1.03121	Control	2
56	1.03327	Control	2
58	1.07997	Control	2
60	1.0549	Control	2
0	1.01377	Control	3
2	1.00323	Control	3
4	1.05738	Control	3
6	1.01121	Control	3
8	1.01749	Control	3
10	1.02863	Control	3
12	1.00927	Control	3
14	1.02472	Control	3
16	1.03906	Control	3
18	1.02766	Control	3
20	1.02924	Control	3
22	1.02768	Control	3
24	1.00249	Control	3
26	1.01047	Control	3
28	1.04597	Control	3
30	1.01401	Control	3
32	1.00178	Control	3
34	1.01649	Control	3
36	1.01687	Control	3
38	1.01693	Control	3
40	1.01748	Control	3
42	1.01715	Control	3
44	1.00173	Control	3
46	1.00057	Control	3
48	1.00262	Control	3
50	1.01242	Control	3
52	1.01264	Control	3
54	1.00624	Control	3
56	1.02227	Control	3
58	1.03257	Control	3
60	1.02078	Control	3
0	1.02517	Control	4
2	1.01383	Control	4
4	1.0205	Control	4
6	1.03672	Control	4
8	1.02104	Control	4
10	1.03479	Control	4
12	1.01841	Control	4
14	1.04278	Control	4
16	1.04439	Control	4
18	1.02516	Control	4
20	1.04977	Control	4
22	1.04418	Control	4
24	1.02439	Control	4
26	1.03261	Control	4
28	1.06153	Control	4
30	1.03183	Control	4
32	1.06656	Control	4
34	1.04821	Control	4
36	1.03023	Control	4
38	1.04047	Control	4
40	1.00377	Control	4
42	1.06741	Control	4
44	1.03252	Control	4
46	1.05008	Control	4
48	1.02705	Control	4
50	1.02843	Control	4
52	1.02092	Control	4
54	1.02321	Control	4
56	1.00634	Control	4
58	1.0182	Control	4
60	1.04304	Control	4
0	1.02669	Control	5
2	1.03071	Control	5
4	1.01267	Control	5
6	1.01065	Control	5
8	1.02518	Control	5
10	1.00716	Control	5
12	1.01251	Control	5
14	1.02448	Control	5
16	1.00807	Control	5
18	1.02296	Control	5
20	1.01528	Control	5
22	0.998282	Control	5
24	1.02261	Control	5
26	1.00774	Control	5
28	1.00167	Control	5
30	1.00065	Control	5
32	1.0123	Control	5
34	1.02637	Control	5
36	1.053	Control	5
38	1.03698	Control	5
40	1.0384	Control	5
42	1.02273	Control	5
44	1.01334	Control	5
46	1.01025	Control	5
48	1.03538	Control	5
50	1.04573	Control	5
52	1.05257	Control	5
54	1.02775	Control	5
56	1.02577	Control	5
58	1.01532	Control	5
60	1.04453	Control	5
0	1.01125	Control	6
2	1.00078	Control	6
4	1.00548	Control	6
6	1.00362	Control	6
8	1.00013	Control	6
10	1.02679	Control	6
12	1.00493	Control	6
14	1.00653	Control	6
16	1.00327	Control	6
18	1.0131	Control	6
20	1.01198	Control	6
22	1.00415	Control	6
24	1.01278	Control	6
26	1.01381	Control	6
28	1.00796	Control	6
30	1.01218	Control	6
32	1.00851	Control	6
34	1.00499	Control	6
36	1.02687	Control	6
38	1.01693	Control	6
40	1.03772	Control	6
42	1.00124	Control	6
44	1.01596	Control	6
46	1.00328	Control	6
48	1.02263	Control	6
50	1.03363	Control	6
52	1.01559	Control	6
54	1.02309	Control	6
56	1.02147	Control	6
58	1.02452	Control	6
60	1.02488	Control	6
0	1.00603	Control	7
2	0.976629	Control	7
4	1.01394	Control	7
6	1.02107	Control	7
8	1.00877	Control	7
10	1.00336	Control	7
12	1.03879	Control	7
14	1.02828	Control	7
16	1.00451	Control	7
18	1.03925	Control	7
20	1.00026	Control	7
22	0.982197	Control	7
24	1.00025	Control	7
26	0.980795	Control	7
28	1.00795	Control	7
30	1.01035	Control	7
32	1.01857	Control	7
34	1.00047	Control	7
36	1.01792	Control	7
38	0.979051	Control	7
40	0.996493	Control	7
42	1.03692	Control	7
44	1.01926	Control	7
46	1.0364	Control	7
48	1.00323	Control	7
50	1.0285	Control	7
52	1.02023	Control	7
54	1.01006	Control	7
56	1.02255	Control	7
58	1.02206	Control	7
60	1.0198	Control	7
0	1.01112	Control	8
2	1.01818	Control	8
4	0.996575	Control	8
6	0.997285	Control	8
8	1.00999	Control	8
10	1.00426	Control	8
12	1.02386	Control	8
14	1.00393	Control	8
16	1.04144	Control	8
18	1.01109	Control	8
20	1.00652	Control	8
22	1.00972	Control	8
24	0.988534	Control	8
26	1.02205	Control	8
28	1.009	Control	8
30	1.01035	Control	8
32	1.03665	Control	8
34	1.0126	Control	8
36	1.00809	Control	8
38	1.02837	Control	8
40	1.00668	Control	8
42	1.03531	Control	8
44	1.03636	Control	8
46	1.05058	Control	8
48	1.04442	Control	8
50	1.04283	Control	8
52	1.02472	Control	8
54	1.0312	Control	8
56	1.02311	Control	8
58	0.997247	Control	8
60	1.0238	Control	8
0	1.01985	Control	9
2	1.03097	Control	9
4	1.01039	Control	9
6	1.0266	Control	9
8	0.993893	Control	9
10	0.997045	Control	9
12	1.00559	Control	9
14	1.01602	Control	9
16	0.99105	Control	9
18	1.01583	Control	9
20	0.99781	Control	9
22	1.0564	Control	9
24	1.03886	Control	9
26	1.03151	Control	9
28	1.04499	Control	9
30	1.03133	Control	9
32	1.0184	Control	9
34	1.07979	Control	9
36	1.02903	Control	9
38	1.05332	Control	9
40	1.01143	Control	9
42	1.01749	Control	9
44	1.01308	Control	9
46	1.01731	Control	9
48	1.02166	Control	9
50	1.0049	Control	9
52	1.02537	Control	9
54	1.04485	Control	9
56	1.02541	Control	9
58	1.03091	Control	9
60	1.03175	Control	9
0	1.00262	Control	10
2	0.978442	Control	10
4	0.960136	Control	10
6	1.02075	Control	10
8	1.00847	Control	10
10	1.02692	Control	10
12	1.02895	Control	10
14	1.03235	Control	10
16	1.02625	Control	10
18	1.01912	Control	10
20	1.02307	Control	10
22	1.01452	Control	10
24	1.00442	Control	10
26	1.03955	Control	10
28	1.03936	Control	10
30	1.05323	Control	10
32	1.05476	Control	10
34	1.02243	Control	10
36	1.04598	Control	10
38	1.04023	Control	10
40	1.05988	Control	10
42	1.04405	Control	10
44	1.03778	Control	10
46	1.02268	Control	10
48	1.0142	Control	10
50	1.01363	Control	10
52	1.02656	Control	10
54	1.03235	Control	10
56	1.02456	Control	10
58	1.03437	Control	10
60	1.03392	Control	10
0	1.01632	Control	11
2	1.00345	Control	11
4	1.02511	Control	11
6	1.01505	Control	11
8	1.00341	Control	11
10	1.0239	Control	11
12	1.02051	Control	11
14	1.00987	Control	11
16	1.0224	Control	11
18	1.02936	Control	11
20	1.00022	Control	11
22	1.00611	Control	11
24	1.03409	Control	11
26	1.02285	Control	11
28	1.01632	Control	11
30	1.02151	Control	11
32	1.03689	Control	11
34	1.02145	Control	11
36	1.01816	Control	11
38	1.03635	Control	11
40	1.00789	Control	11
42	1.01633	Control	11
44	1.02045	Control	11
46	1.01558	Control	11
48	1.00958	Control	11
50	1.01498	Control	11
52	1.042	Control	11
54	0.999506	Control	11
56	1.02907	Control	11
58	1.0314	Control	11
60	0.991248	Control	11
0	1.028	Control	12
2	1.02979	Control	12
4	1.03038	Control	12
6	1.02069	Control	12
8	1.01074	Control	12
10	1.02045	Control	12
12	1.0169	Control	12
14	1.01542	Control	12
16	1.02066	Control	12
18	1.01492	Control	12
20	1.01294	Control	12
22	1.00162	Control	12
24	1.00771	Control	12
26	1.02606	Control	12
28	1.04686	Control	12
30	1.01724	Control	12
32	1.03648	Control	12
34	1.03609	Control	12
36	0.988836	Control	12
38	1.00017	Control	12
40	1.00526	Control	12
42	0.982072	Control	12
44	1.00721	Control	12
46	1.01826	Control	12
48	0.985111	Control	12
50	1.01003	Control	12
52	1.01036	Control	12
54	1.00169	Control	12
56	0.972783	Control	12
58	0.976773	Control	12
60	0.989441	Control	12
0	1.02221	Control	13
2	1.01835	Control	13
4	1.03023	Control	13
6	1.01237	Control	13
8	1.03748	Control	13
10	1.01405	Control	13
12	1.02681	Control	13
14	1.02665	Control	13
16	1.03083	Control	13
18	1.01791	Control	13
20	1.00112	Control	13
22	1.00327	Control	13
24	1.01017	Control	13
26	0.987811	Control	13
28	1.0065	Control	13
30	1.01764	Control	13
32	0.990014	Control	13
34	0.998241	Control	13
36	1.01171	Control	13
38	1.0154	Control	13
40	1.01649	Control	13
42	1.01793	Control	13
44	1.02443	Control	13
46	1.01138	Control	13
48	1.01056	Control	13
50	1.02318	Control	13
52	1.01044	Control	13
54	1.00168	Control	13
56	1.02247	Control	13
58	1.01063	Control	13
60	1.02229	Control	13
0	1.01653	Control	14
2	1.03233	Control	14
4	1.01778	Control	14
6	1.00707	Control	14
8	1.03799	Control	14
10	1.03884	Control	14
12	1.03175	Control	14
14	1.04563	Control	14
16	1.04465	Control	14
18	1.0341	Control	14
20	1.04866	Control	14
22	1.05012	Control	14
24	1.0066	Control	14
26	1.01945	Control	14
28	1.05722	Control	14
30	1.03451	Control	14
32	1.07364	Control	14
34	1.00156	Control	14
36	1.03389	Control	14
38	1.03492	Control	14
40	1.0174	Control	14
42	1.01003	Control	14
44	1.01544	Control	14
46	1.00912	Control	14
48	1.0432	Control	14
50	1.05243	Control	14
52	1.03354	Control	14
54	1.00963	Control	14
56	1.02751	Control	14
58	1.02308	Control	14
60	1.03756	Control	14
0	1.01964	Control	15
2	1.02359	Control	15
4	1.02956	Control	15
6	1.02236	Control	15
8	1.00884	Control	15
10	1.01286	Control	15
12	1.02614	Control	15
14	1.04098	Control	15
16	1.0429	Control	15
18	1.01812	Control	15
20	1.02866	Control	15
22	1.04682	Control	15
24	1.03826	Control	15
26	1.06303	Control	15
28	1.05023	Control	15
30	1.04835	Control	15
32	1.07859	Control	15
34	1.01125	Control	15
36	1.03382	Control	15
38	1.0368	Control	15
40	1.05327	Control	15
42	1.04284	Control	15
44	1.03181	Control	15
46	1.02945	Control	15
48	1.01982	Control	15
50	1.04462	Control	15
52	1.03459	Control	15
54	1.04877	Control	15
56	1.03942	Control	15
58	1.03555	Control	15
60	1.06037	Control	15
0	1.02156	OptoMYPT	1
2	1.04642	OptoMYPT	1
4	1.03374	OptoMYPT	1
6	1.03117	OptoMYPT	1
8	1.00671	OptoMYPT	1
10	1.00928	OptoMYPT	1
12	1.02672	OptoMYPT	1
14	1.02304	OptoMYPT	1
16	1.02676	OptoMYPT	1
18	1.04423	OptoMYPT	1
20	1.04357	OptoMYPT	1
22	1.03347	OptoMYPT	1
24	1.0462	OptoMYPT	1
26	1.06055	OptoMYPT	1
28	1.0602	OptoMYPT	1
30	1.08522	OptoMYPT	1
32	1.03986	OptoMYPT	1
34	1.05935	OptoMYPT	1
36	1.0727	OptoMYPT	1
38	1.06074	OptoMYPT	1
40	1.08623	OptoMYPT	1
42	1.08821	OptoMYPT	1
44	1.08886	OptoMYPT	1
46	1.09115	OptoMYPT	1
48	1.08078	OptoMYPT	1
50	1.09216	OptoMYPT	1
52	1.09022	OptoMYPT	1
54	1.10106	OptoMYPT	1
56	1.13185	OptoMYPT	1
58	1.095	OptoMYPT	1
60	1.09463	OptoMYPT	1
0	1.01752	OptoMYPT	2
2	1.00912	OptoMYPT	2
4	1.02232	OptoMYPT	2
6	0.995844	OptoMYPT	2
8	1.01063	OptoMYPT	2
10	1.01056	OptoMYPT	2
12	1.03701	OptoMYPT	2
14	1.00805	OptoMYPT	2
16	1.02655	OptoMYPT	2
18	1.0106	OptoMYPT	2
20	1.04472	OptoMYPT	2
22	1.02315	OptoMYPT	2
24	1.00777	OptoMYPT	2
26	1.02064	OptoMYPT	2
28	1.0283	OptoMYPT	2
30	1.03427	OptoMYPT	2
32	1.02529	OptoMYPT	2
34	1.03143	OptoMYPT	2
36	1.01788	OptoMYPT	2
38	1.02956	OptoMYPT	2
40	1.06122	OptoMYPT	2
42	1.03714	OptoMYPT	2
44	1.0548	OptoMYPT	2
46	1.05606	OptoMYPT	2
48	1.10687	OptoMYPT	2
50	1.05786	OptoMYPT	2
52	1.06579	OptoMYPT	2
54	1.07063	OptoMYPT	2
56	1.07632	OptoMYPT	2
58	1.05442	OptoMYPT	2
60	1.06676	OptoMYPT	2
0	1.02763	OptoMYPT	3
2	1.0091	OptoMYPT	3
4	1.01383	OptoMYPT	3
6	1.01052	OptoMYPT	3
8	1.02094	OptoMYPT	3
10	1.00996	OptoMYPT	3
12	1.01631	OptoMYPT	3
14	1.04386	OptoMYPT	3
16	1.015	OptoMYPT	3
18	1.08626	OptoMYPT	3
20	1.0554	OptoMYPT	3
22	1.03675	OptoMYPT	3
24	1.04493	OptoMYPT	3
26	1.0344	OptoMYPT	3
28	1.0565	OptoMYPT	3
30	1.08825	OptoMYPT	3
32	1.08061	OptoMYPT	3
34	1.08881	OptoMYPT	3
36	1.06488	OptoMYPT	3
38	1.04537	OptoMYPT	3
40	1.05034	OptoMYPT	3
42	1.06156	OptoMYPT	3
44	1.06599	OptoMYPT	3
46	1.03424	OptoMYPT	3
48	1.06299	OptoMYPT	3
50	0.997584	OptoMYPT	3
52	1.02604	OptoMYPT	3
54	1.02755	OptoMYPT	3
56	1.03897	OptoMYPT	3
58	1.02342	OptoMYPT	3
60	1.05407	OptoMYPT	3
0	1.02696	OptoMYPT	4
2	1.01079	OptoMYPT	4
4	1.01317	OptoMYPT	4
6	1.00759	OptoMYPT	4
8	1.05815	OptoMYPT	4
10	1.03541	OptoMYPT	4
12	1.03399	OptoMYPT	4
14	1.04502	OptoMYPT	4
16	1.05945	OptoMYPT	4
18	1.03494	OptoMYPT	4
20	1.02373	OptoMYPT	4
22	1.03018	OptoMYPT	4
24	1.02978	OptoMYPT	4
26	1.04884	OptoMYPT	4
28	1.04559	OptoMYPT	4
30	1.04031	OptoMYPT	4
32	1.0444	OptoMYPT	4
34	1.0434	OptoMYPT	4
36	1.06098	OptoMYPT	4
38	1.07191	OptoMYPT	4
40	1.05964	OptoMYPT	4
42	1.05425	OptoMYPT	4
44	1.0784	OptoMYPT	4
46	1.08007	OptoMYPT	4
48	1.09864	OptoMYPT	4
50	1.0797	OptoMYPT	4
52	1.07071	OptoMYPT	4
54	1.11721	OptoMYPT	4
56	1.06236	OptoMYPT	4
58	1.08233	OptoMYPT	4
60	1.04998	OptoMYPT	4
0	1.03795	OptoMYPT	5
2	1.01614	OptoMYPT	5
4	1.02256	OptoMYPT	5
6	1.04002	OptoMYPT	5
8	1.04645	OptoMYPT	5
10	1.03123	OptoMYPT	5
12	1.01507	OptoMYPT	5
14	1.07014	OptoMYPT	5
16	1.06958	OptoMYPT	5
18	1.05686	OptoMYPT	5
20	1.07658	OptoMYPT	5
22	1.05432	OptoMYPT	5
24	1.06125	OptoMYPT	5
26	1.04736	OptoMYPT	5
28	1.06518	OptoMYPT	5
30	1.05715	OptoMYPT	5
32	1.06656	OptoMYPT	5
34	1.07955	OptoMYPT	5
36	1.1208	OptoMYPT	5
38	1.07866	OptoMYPT	5
40	1.06349	OptoMYPT	5
42	1.07692	OptoMYPT	5
44	1.09531	OptoMYPT	5
46	1.07328	OptoMYPT	5
48	1.11339	OptoMYPT	5
50	1.06601	OptoMYPT	5
52	1.04634	OptoMYPT	5
54	1.07735	OptoMYPT	5
56	1.10281	OptoMYPT	5
58	1.0477	OptoMYPT	5
60	1.06403	OptoMYPT	5
0	1.04338	OptoMYPT	6
2	1.04534	OptoMYPT	6
4	1.02969	OptoMYPT	6
6	1.00564	OptoMYPT	6
8	1.02532	OptoMYPT	6
10	1.01759	OptoMYPT	6
12	1.03395	OptoMYPT	6
14	1.03035	OptoMYPT	6
16	1.02858	OptoMYPT	6
18	1.03628	OptoMYPT	6
20	1.02617	OptoMYPT	6
22	1.02746	OptoMYPT	6
24	1.0366	OptoMYPT	6
26	1.01475	OptoMYPT	6
28	1.04612	OptoMYPT	6
30	1.07312	OptoMYPT	6
32	1.05459	OptoMYPT	6
34	1.0454	OptoMYPT	6
36	1.05678	OptoMYPT	6
38	1.02108	OptoMYPT	6
40	1.04508	OptoMYPT	6
42	1.02535	OptoMYPT	6
44	1.05867	OptoMYPT	6
46	1.03714	OptoMYPT	6
48	1.02741	OptoMYPT	6
50	1.02577	OptoMYPT	6
52	1.05752	OptoMYPT	6
54	1.04433	OptoMYPT	6
56	1.03922	OptoMYPT	6
58	1.04892	OptoMYPT	6
60	1.059	OptoMYPT	6
0	1.02302	OptoMYPT	7
2	0.994419	OptoMYPT	7
4	1.02735	OptoMYPT	7
6	1.01713	OptoMYPT	7
8	1.0384	OptoMYPT	7
10	0.997005	OptoMYPT	7
12	1.02694	OptoMYPT	7
14	1.02471	OptoMYPT	7
16	1.02814	OptoMYPT	7
18	1.03915	OptoMYPT	7
20	1.04269	OptoMYPT	7
22	1.04416	OptoMYPT	7
24	1.02242	OptoMYPT	7
26	1.03359	OptoMYPT	7
28	1.06218	OptoMYPT	7
30	1.05833	OptoMYPT	7
32	1.0235	OptoMYPT	7
34	0.997185	OptoMYPT	7
36	1.09431	OptoMYPT	7
38	1.07836	OptoMYPT	7
40	1.05228	OptoMYPT	7
42	1.05047	OptoMYPT	7
44	1.03145	OptoMYPT	7
46	1.05911	OptoMYPT	7
48	1.06848	OptoMYPT	7
50	1.04213	OptoMYPT	7
52	1.05429	OptoMYPT	7
54	1.06279	OptoMYPT	7
56	1.03783	OptoMYPT	7
58	1.03568	OptoMYPT	7
60	1.03251	OptoMYPT	7
0	1.01581	OptoMYPT	8
2	0.997332	OptoMYPT	8
4	1.02255	OptoMYPT	8
6	1.03517	OptoMYPT	8
8	1.00474	OptoMYPT	8
10	1.02144	OptoMYPT	8
12	1.00684	OptoMYPT	8
14	1.01585	OptoMYPT	8
16	1.03266	OptoMYPT	8
18	1.03515	OptoMYPT	8
20	1.04384	OptoMYPT	8
22	1.01605	OptoMYPT	8
24	1.02295	OptoMYPT	8
26	1.06178	OptoMYPT	8
28	1.0383	OptoMYPT	8
30	1.02452	OptoMYPT	8
32	1.0391	OptoMYPT	8
34	1.03087	OptoMYPT	8
36	1.03702	OptoMYPT	8
38	1.03934	OptoMYPT	8
40	1.03854	OptoMYPT	8
42	1.0474	OptoMYPT	8
44	1.05611	OptoMYPT	8
46	1.03293	OptoMYPT	8
48	1.0411	OptoMYPT	8
50	1.06112	OptoMYPT	8
52	1.06295	OptoMYPT	8
54	1.05121	OptoMYPT	8
56	1.04558	OptoMYPT	8
58	1.05087	OptoMYPT	8
60	1.03047	OptoMYPT	8
0	1.01849	OptoMYPT	9
2	1.01364	OptoMYPT	9
4	1.00796	OptoMYPT	9
6	1.00888	OptoMYPT	9
8	0.998982	OptoMYPT	9
10	1.02405	OptoMYPT	9
12	1.00105	OptoMYPT	9
14	1.0255	OptoMYPT	9
16	1.01239	OptoMYPT	9
18	1.012	OptoMYPT	9
20	1.01951	OptoMYPT	9
22	1.0074	OptoMYPT	9
24	1.02597	OptoMYPT	9
26	1.00876	OptoMYPT	9
28	1.07214	OptoMYPT	9
30	1.02635	OptoMYPT	9
32	1.03067	OptoMYPT	9
34	1.04224	OptoMYPT	9
36	1.02677	OptoMYPT	9
38	1.02433	OptoMYPT	9
40	1.00128	OptoMYPT	9
42	1.05416	OptoMYPT	9
44	1.05716	OptoMYPT	9
46	1.05951	OptoMYPT	9
48	1.07332	OptoMYPT	9
50	1.05427	OptoMYPT	9
52	1.0569	OptoMYPT	9
54	1.02883	OptoMYPT	9
56	1.0583	OptoMYPT	9
58	1.02146	OptoMYPT	9
60	1.06418	OptoMYPT	9
0	1.01505	OptoMYPT	10
2	1.02617	OptoMYPT	10
4	1.01423	OptoMYPT	10
6	1.02224	OptoMYPT	10
8	1.01927	OptoMYPT	10
10	1.04586	OptoMYPT	10
12	1.03543	OptoMYPT	10
14	1.01878	OptoMYPT	10
16	1.04113	OptoMYPT	10
18	1.03412	OptoMYPT	10
20	1.00726	OptoMYPT	10
22	1.02581	OptoMYPT	10
24	1.01249	OptoMYPT	10
26	1.02492	OptoMYPT	10
28	1.02307	OptoMYPT	10
30	1.02193	OptoMYPT	10
32	1.00442	OptoMYPT	10
34	1.01346	OptoMYPT	10
36	1.04502	OptoMYPT	10
38	1.02673	OptoMYPT	10
40	1.0212	OptoMYPT	10
42	1.04658	OptoMYPT	10
44	1.07604	OptoMYPT	10
46	1.03477	OptoMYPT	10
48	1.04143	OptoMYPT	10
50	1.04595	OptoMYPT	10
52	1.0524	OptoMYPT	10
54	1.02426	OptoMYPT	10
56	1.03517	OptoMYPT	10
58	1.0313	OptoMYPT	10
60	1.0306	OptoMYPT	10
0	1.01979	OptoMYPT	11
2	1.00464	OptoMYPT	11
4	1.0133	OptoMYPT	11
6	1.01748	OptoMYPT	11
8	1.01905	OptoMYPT	11
10	1.01004	OptoMYPT	11
12	1.0738	OptoMYPT	11
14	1.03616	OptoMYPT	11
16	1.07281	OptoMYPT	11
18	1.07078	OptoMYPT	11
20	1.06884	OptoMYPT	11
22	1.03925	OptoMYPT	11
24	1.04476	OptoMYPT	11
26	1.0639	OptoMYPT	11
28	1.04608	OptoMYPT	11
30	1.0566	OptoMYPT	11
32	1.03205	OptoMYPT	11
34	1.04608	OptoMYPT	11
36	1.03365	OptoMYPT	11
38	1.06445	OptoMYPT	11
40	1.0645	OptoMYPT	11
42	1.04272	OptoMYPT	11
44	1.03988	OptoMYPT	11
46	1.06974	OptoMYPT	11
48	1.04143	OptoMYPT	11
50	1.04765	OptoMYPT	11
52	1.0655	OptoMYPT	11
54	1.02495	OptoMYPT	11
56	1.04826	OptoMYPT	11
58	1.0211	OptoMYPT	11
60	1.00818	OptoMYPT	11
0	1.00641	OptoMYPT	12
2	1.02075	OptoMYPT	12
4	1.02141	OptoMYPT	12
6	1.00188	OptoMYPT	12
8	1.015	OptoMYPT	12
10	1.02701	OptoMYPT	12
12	1.02966	OptoMYPT	12
14	1.0306	OptoMYPT	12
16	1.0359	OptoMYPT	12
18	1.02307	OptoMYPT	12
20	1.03066	OptoMYPT	12
22	1.03487	OptoMYPT	12
24	1.0329	OptoMYPT	12
26	1.0507	OptoMYPT	12
28	1.05859	OptoMYPT	12
30	1.04998	OptoMYPT	12
32	1.04369	OptoMYPT	12
34	1.06413	OptoMYPT	12
36	1.05805	OptoMYPT	12
38	1.05766	OptoMYPT	12
40	1.06398	OptoMYPT	12
42	1.04697	OptoMYPT	12
44	1.05722	OptoMYPT	12
46	1.02893	OptoMYPT	12
48	1.03771	OptoMYPT	12
50	1.02872	OptoMYPT	12
52	1.04355	OptoMYPT	12
54	1.02998	OptoMYPT	12
56	1.03735	OptoMYPT	12
58	1.05307	OptoMYPT	12
60	1.0475	OptoMYPT	12
0	1.03305	OptoMYPT	13
2	1.05185	OptoMYPT	13
4	1.0348	OptoMYPT	13
6	1.00802	OptoMYPT	13
8	1.02791	OptoMYPT	13
10	0.999268	OptoMYPT	13
12	1.03297	OptoMYPT	13
14	1.02725	OptoMYPT	13
16	1.05337	OptoMYPT	13
18	1.03064	OptoMYPT	13
20	1.06356	OptoMYPT	13
22	1.08334	OptoMYPT	13
24	1.09008	OptoMYPT	13
26	1.12492	OptoMYPT	13
28	1.07345	OptoMYPT	13
30	1.06504	OptoMYPT	13
32	1.05319	OptoMYPT	13
34	1.05732	OptoMYPT	13
36	1.04883	OptoMYPT	13
38	1.04391	OptoMYPT	13
40	1.0454	OptoMYPT	13
42	1.05232	OptoMYPT	13
44	1.06933	OptoMYPT	13
46	1.0351	OptoMYPT	13
48	1.045	OptoMYPT	13
50	1.04391	OptoMYPT	13
52	1.06332	OptoMYPT	13
54	1.0288	OptoMYPT	13
56	1.05954	OptoMYPT	13
58	1.05732	OptoMYPT	13
60	1.07957	OptoMYPT	13
0	1.03507	OptoMYPT	14
2	1.03705	OptoMYPT	14
4	1.03557	OptoMYPT	14
6	1.02746	OptoMYPT	14
8	1.00629	OptoMYPT	14
10	1.009	OptoMYPT	14
12	1.0262	OptoMYPT	14
14	1.01165	OptoMYPT	14
16	1.04839	OptoMYPT	14
18	1.03141	OptoMYPT	14
20	1.06686	OptoMYPT	14
22	1.07295	OptoMYPT	14
24	1.01935	OptoMYPT	14
26	1.0368	OptoMYPT	14
28	1.02269	OptoMYPT	14
30	1.07981	OptoMYPT	14
32	1.01863	OptoMYPT	14
34	1.05889	OptoMYPT	14
36	1.02689	OptoMYPT	14
38	0.991214	OptoMYPT	14
40	1.02755	OptoMYPT	14
42	1.01531	OptoMYPT	14
44	1.06703	OptoMYPT	14
46	1.02446	OptoMYPT	14
48	1.05885	OptoMYPT	14
50	1.05683	OptoMYPT	14
52	1.05002	OptoMYPT	14
54	1.02598	OptoMYPT	14
56	1.04843	OptoMYPT	14
58	1.04106	OptoMYPT	14
60	1.05034	OptoMYPT	14
0	1.02325	OptoMYPT	15
2	1.00659	OptoMYPT	15
4	1.00326	OptoMYPT	15
6	1.01125	OptoMYPT	15
8	1.01132	OptoMYPT	15
10	1.00092	OptoMYPT	15
12	1.01664	OptoMYPT	15
14	1.01689	OptoMYPT	15
16	1.02514	OptoMYPT	15
18	1.02718	OptoMYPT	15
20	1.06037	OptoMYPT	15
22	1.04679	OptoMYPT	15
24	1.05112	OptoMYPT	15
26	1.06025	OptoMYPT	15
28	1.04347	OptoMYPT	15
30	1.03965	OptoMYPT	15
32	1.05841	OptoMYPT	15
34	1.06424	OptoMYPT	15
36	1.06078	OptoMYPT	15
38	1.03783	OptoMYPT	15
40	1.04573	OptoMYPT	15
42	1.07042	OptoMYPT	15
44	1.07065	OptoMYPT	15
46	1.06467	OptoMYPT	15
48	1.04615	OptoMYPT	15
50	1.04119	OptoMYPT	15
52	1.04177	OptoMYPT	15
54	1.05068	OptoMYPT	15
56	1.05678	OptoMYPT	15
58	1.05441	OptoMYPT	15
60	1.06475	OptoMYPT	15

## Sheet: 3i
Time (min)	Displacement	Exp	Cell ID
0	0	Control-light	1
3.08	1.235	Control-light	1
6.16	1.819	Control-light	1
9.24	1.819	Control-light	1
12.32	1.819	Control-light	1
15.4	1.819	Control-light	1
18.48	1.819	Control-light	1
21.56	1.819	Control-light	1
24.64	1.819	Control-light	1
27.72	1.511	Control-light	1
30.8	1.511	Control-light	1
33.88	1.496	Control-light	1
0	0	Control-light	2
3.08	2.209	Control-light	2
6.16	2.407	Control-light	2
9.24	2.407	Control-light	2
12.32	2.675	Control-light	2
15.4	3.026	Control-light	2
18.48	3.042	Control-light	2
21.56	3.276	Control-light	2
24.64	3.276	Control-light	2
27.72	3.771	Control-light	2
30.8	4.091	Control-light	2
33.88	4.091	Control-light	2
0	0	Control-light	3
3.08	1.542	Control-light	3
6.16	1.798	Control-light	3
9.24	1.798	Control-light	3
12.32	1.782	Control-light	3
15.4	1.782	Control-light	3
18.48	2.278	Control-light	3
21.56	2.278	Control-light	3
24.64	2.278	Control-light	3
27.72	2.227	Control-light	3
30.8	2.227	Control-light	3
33.88	2.718	Control-light	3
0	0	Control-light	4
3.08	4.531	Control-light	4
6.16	4.531	Control-light	4
9.24	4.938	Control-light	4
12.32	4.938	Control-light	4
15.4	5.329	Control-light	4
18.48	5.329	Control-light	4
21.56	5.355	Control-light	4
24.64	6.455	Control-light	4
27.72	6.097	Control-light	4
30.8	7.105	Control-light	4
33.88	6.544	Control-light	4
0	0	Control-light	5
3.08	4.575	Control-light	5
6.16	5.691	Control-light	5
9.24	5.78	Control-light	5
12.32	6.159	Control-light	5
15.4	6.159	Control-light	5
18.48	6.222	Control-light	5
21.56	6.222	Control-light	5
24.64	6.667	Control-light	5
27.72	6.667	Control-light	5
30.8	7.16	Control-light	5
33.88	7.11	Control-light	5
0	0	Control-light	6
3.08	3.027	Control-light	6
6.16	3.027	Control-light	6
9.24	3.495	Control-light	6
12.32	4.105	Control-light	6
15.4	4.105	Control-light	6
18.48	4.105	Control-light	6
21.56	4.399	Control-light	6
24.64	4.408	Control-light	6
27.72	4.408	Control-light	6
30.8	4.047	Control-light	6
33.88	4.047	Control-light	6
0	0	Control-light	7
3.08	3.51	Control-light	7
6.16	3.51	Control-light	7
9.24	3.51	Control-light	7
12.32	3.51	Control-light	7
15.4	3.51	Control-light	7
18.48	4.112	Control-light	7
21.56	4.467	Control-light	7
24.64	4.852	Control-light	7
27.72	5.012	Control-light	7
30.8	5.4	Control-light	7
33.88	5.654	Control-light	7
0	0	Control-light	8
3.08	5.265	Control-light	8
6.16	6.162	Control-light	8
9.24	6.886	Control-light	8
12.32	8.569	Control-light	8
15.4	9.542	Control-light	8
18.48	10.525	Control-light	8
21.56	11.452	Control-light	8
24.64	12.333	Control-light	8
27.72	11.987	Control-light	8
30.8	12.98	Control-light	8
33.88	13.658	Control-light	8
0	0	Control-light	9
3.08	3.161	Control-light	9
6.16	3.921	Control-light	9
9.24	4.443	Control-light	9
12.32	5.078	Control-light	9
15.4	5.482	Control-light	9
18.48	6.781	Control-light	9
21.56	6.99	Control-light	9
24.64	7.768	Control-light	9
27.72	8.737	Control-light	9
30.8	10.391	Control-light	9
33.88	10.679	Control-light	9
0	0	Control-light	10
3.08	3.384	Control-light	10
6.16	4.18	Control-light	10
9.24	5.069	Control-light	10
12.32	5.778	Control-light	10
15.4	6.789	Control-light	10
18.48	7.092	Control-light	10
21.56	8.053	Control-light	10
24.64	8.053	Control-light	10
27.72	9.369	Control-light	10
30.8	9.645	Control-light	10
33.88	9.645	Control-light	10
0	0	Control-light	11
3.08	2.155	Control-light	11
6.16	2.583	Control-light	11
9.24	2.771	Control-light	11
12.32	2.771	Control-light	11
15.4	3.152	Control-light	11
18.48	3.152	Control-light	11
21.56	3.432	Control-light	11
24.64	3.432	Control-light	11
27.72	3.636	Control-light	11
30.8	4.137	Control-light	11
33.88	4.267	Control-light	11
0	0	Control-light	12
3.08	1.758	Control-light	12
6.16	3.006	Control-light	12
9.24	3.006	Control-light	12
12.32	3.006	Control-light	12
15.4	3.243	Control-light	12
18.48	3.243	Control-light	12
21.56	3.243	Control-light	12
24.64	4.068	Control-light	12
27.72	5.06	Control-light	12
30.8	5.06	Control-light	12
33.88	5.06	Control-light	12
0	0	Control-light	13
3.08	2.155	Control-light	13
6.16	2.155	Control-light	13
9.24	2.155	Control-light	13
12.32	2.155	Control-light	13
15.4	3.085	Control-light	13
18.48	3.085	Control-light	13
21.56	3.085	Control-light	13
24.64	3.085	Control-light	13
27.72	3.085	Control-light	13
30.8	3.085	Control-light	13
33.88	3.085	Control-light	13
0	0	Control-light	14
3.08	5.827	Control-light	14
6.16	5.827	Control-light	14
9.24	5.827	Control-light	14
12.32	6.784	Control-light	14
15.4	6.784	Control-light	14
18.48	7.336	Control-light	14
21.56	8.441	Control-light	14
24.64	8.441	Control-light	14
27.72	8.441	Control-light	14
30.8	8.441	Control-light	14
33.88	8.441	Control-light	14
0	0	Control-light	15
3.08	4.848	Control-light	15
6.16	4.848	Control-light	15
9.24	4.848	Control-light	15
12.32	4.848	Control-light	15
15.4	4.848	Control-light	15
18.48	4.848	Control-light	15
21.56	4.848	Control-light	15
24.64	5.377	Control-light	15
27.72	5.377	Control-light	15
30.8	5.377	Control-light	15
33.88	5.774	Control-light	15
0	0	Control-light	16
3.08	3.11	Control-light	16
6.16	3.11	Control-light	16
9.24	3.11	Control-light	16
12.32	3.11	Control-light	16
15.4	3.11	Control-light	16
18.48	3.883	Control-light	16
21.56	3.883	Control-light	16
24.64	3.883	Control-light	16
27.72	3.876	Control-light	16
30.8	4.714	Control-light	16
33.88	4.714	Control-light	16
0	0	Control-light	17
3.08	4.533	Control-light	17
6.16	4.533	Control-light	17
9.24	4.533	Control-light	17
12.32	4.533	Control-light	17
15.4	4.533	Control-light	17
18.48	5.532	Control-light	17
21.56	5.532	Control-light	17
24.64	5.532	Control-light	17
27.72	5.727	Control-light	17
30.8	5.727	Control-light	17
33.88	5.727	Control-light	17
0	0	Control-light	18
3.08	2.712	Control-light	18
6.16	2.712	Control-light	18
9.24	2.712	Control-light	18
12.32	2.712	Control-light	18
15.4	3.339	Control-light	18
18.48	3.339	Control-light	18
21.56	3.339	Control-light	18
24.64	3.339	Control-light	18
27.72	3.339	Control-light	18
30.8	3.339	Control-light	18
33.88	4.213	Control-light	18
0	0	Control-light	19
3.08	1.512	Control-light	19
6.16	1.512	Control-light	19
9.24	1.512	Control-light	19
12.32	1.512	Control-light	19
15.4	1.512	Control-light	19
18.48	2.004	Control-light	19
21.56	2.074	Control-light	19
24.64	2.208	Control-light	19
27.72	2.208	Control-light	19
30.8	2.66	Control-light	19
33.88	2.66	Control-light	19
0	0	Control-light	20
3.08	3.128	Control-light	20
6.16	3.128	Control-light	20
9.24	3.128	Control-light	20
12.32	3.128	Control-light	20
15.4	3.128	Control-light	20
18.48	3.128	Control-light	20
21.56	3.128	Control-light	20
24.64	3.128	Control-light	20
27.72	3.128	Control-light	20
30.8	3.443	Control-light	20
33.88	3.443	Control-light	20
0	0	Control-light	21
3.08	3.786	Control-light	21
6.16	3.786	Control-light	21
9.24	3.996	Control-light	21
12.32	4.719	Control-light	21
15.4	4.719	Control-light	21
18.48	5.903	Control-light	21
21.56	5.903	Control-light	21
24.64	6.689	Control-light	21
27.72	6.689	Control-light	21
30.8	7.477	Control-light	21
33.88	7.477	Control-light	21
0	0	Control-light	22
3.08	2.481	Control-light	22
6.16	2.481	Control-light	22
9.24	2.562	Control-light	22
12.32	2.562	Control-light	22
15.4	2.562	Control-light	22
18.48	2.562	Control-light	22
21.56	4.1	Control-light	22
24.64	4.1	Control-light	22
27.72	4.1	Control-light	22
30.8	4.525	Control-light	22
33.88	4.525	Control-light	22
0	0	Control-light	23
3.08	2.238	Control-light	23
6.16	2.238	Control-light	23
9.24	3.393	Control-light	23
12.32	3.393	Control-light	23
15.4	4.424	Control-light	23
18.48	4.424	Control-light	23
21.56	4.424	Control-light	23
24.64	5.103	Control-light	23
27.72	5.103	Control-light	23
30.8	3.963	Control-light	23
33.88	3.963	Control-light	23
0	0	Control-light	24
3.08	3.082	Control-light	24
6.16	3.082	Control-light	24
9.24	3.082	Control-light	24
12.32	3.223	Control-light	24
15.4	3.223	Control-light	24
18.48	3.691	Control-light	24
21.56	3.691	Control-light	24
24.64	3.123	Control-light	24
27.72	3.123	Control-light	24
30.8	3.655	Control-light	24
33.88	4.452	Control-light	24
0	0	Control-light	25
3.08	4.686	Control-light	25
6.16	4.686	Control-light	25
9.24	4.686	Control-light	25
12.32	6.036	Control-light	25
15.4	6.019	Control-light	25
18.48	7.168	Control-light	25
21.56	7.168	Control-light	25
24.64	7.679	Control-light	25
27.72	7.679	Control-light	25
30.8	7.733	Control-light	25
33.88	7.733	Control-light	25
0	0	Control-light	26
3.08	3.386	Control-light	26
6.16	3.386	Control-light	26
9.24	4.044	Control-light	26
12.32	4.044	Control-light	26
15.4	5.459	Control-light	26
18.48	5.459	Control-light	26
21.56	5.01	Control-light	26
24.64	5.01	Control-light	26
27.72	5.01	Control-light	26
30.8	5.304	Control-light	26
33.88	5.304	Control-light	26
0	0	Control-light	27
3.08	3.495	Control-light	27
6.16	4.79	Control-light	27
9.24	4.79	Control-light	27
12.32	8.243	Control-light	27
15.4	8.243	Control-light	27
18.48	9.388	Control-light	27
21.56	9.388	Control-light	27
24.64	9.887	Control-light	27
27.72	9.887	Control-light	27
30.8	9.887	Control-light	27
33.88	10.883	Control-light	27
0	0	Control-light	28
3.08	3.695	Control-light	28
6.16	3.695	Control-light	28
9.24	5.411	Control-light	28
12.32	5.411	Control-light	28
15.4	6.063	Control-light	28
18.48	7.713	Control-light	28
21.56	7.713	Control-light	28
24.64	9.118	Control-light	28
27.72	9.118	Control-light	28
30.8	9.118	Control-light	28
33.88	9.118	Control-light	28
0	0	Control-light	29
3.08	2.977	Control-light	29
6.16	2.977	Control-light	29
9.24	2.977	Control-light	29
12.32	3.059	Control-light	29
15.4	3.059	Control-light	29
18.48	3.059	Control-light	29
21.56	3.132	Control-light	29
24.64	3.132	Control-light	29
27.72	3.132	Control-light	29
30.8	2.423	Control-light	29
33.88	2.423	Control-light	29
0	0	Control-light	30
3.08	2.946	Control-light	30
6.16	2.946	Control-light	30
9.24	3.31	Control-light	30
12.32	3.31	Control-light	30
15.4	3.574	Control-light	30
18.48	3.574	Control-light	30
21.56	3.574	Control-light	30
24.64	4.095	Control-light	30
27.72	4.095	Control-light	30
30.8	4.095	Control-light	30
33.88	4.095	Control-light	30
0	0	Control-light	31
3.08	5.153	Control-light	31
6.16	5.153	Control-light	31
9.24	5.153	Control-light	31
12.32	5.153	Control-light	31
15.4	6.826	Control-light	31
18.48	6.826	Control-light	31
21.56	6.826	Control-light	31
24.64	6.826	Control-light	31
27.72	8.039	Control-light	31
30.8	8.039	Control-light	31
33.88	8.039	Control-light	31
0	0	Control-light	32
3.08	2.443	Control-light	32
6.16	2.443	Control-light	32
9.24	2.443	Control-light	32
12.32	3.455	Control-light	32
15.4	3.85	Control-light	32
18.48	3.85	Control-light	32
21.56	3.724	Control-light	32
24.64	3.724	Control-light	32
27.72	3.724	Control-light	32
30.8	3.863	Control-light	32
33.88	3.863	Control-light	32
0	0	OptoMYPT-dark	1
3.08	3.313	OptoMYPT-dark	1
6.16	3.313	OptoMYPT-dark	1
9.24	3.313	OptoMYPT-dark	1
12.32	3.313	OptoMYPT-dark	1
15.4	3.313	OptoMYPT-dark	1
18.48	4.137	OptoMYPT-dark	1
21.56	3.404	OptoMYPT-dark	1
24.64	4.061	OptoMYPT-dark	1
27.72	4.061	OptoMYPT-dark	1
30.8	4.718	OptoMYPT-dark	1
33.88	4.718	OptoMYPT-dark	1
0	0	OptoMYPT-dark	2
3.08	2.276	OptoMYPT-dark	2
6.16	2.276	OptoMYPT-dark	2
9.24	2.276	OptoMYPT-dark	2
12.32	2.727	OptoMYPT-dark	2
15.4	2.727	OptoMYPT-dark	2
18.48	2.727	OptoMYPT-dark	2
21.56	2.727	OptoMYPT-dark	2
24.64	2.727	OptoMYPT-dark	2
27.72	3.225	OptoMYPT-dark	2
30.8	3.225	OptoMYPT-dark	2
33.88	3.225	OptoMYPT-dark	2
0	0	OptoMYPT-dark	3
3.08	4.657	OptoMYPT-dark	3
6.16	4.657	OptoMYPT-dark	3
9.24	5.06	OptoMYPT-dark	3
12.32	5.86	OptoMYPT-dark	3
15.4	5.86	OptoMYPT-dark	3
18.48	5.86	OptoMYPT-dark	3
21.56	6.389	OptoMYPT-dark	3
24.64	6.325	OptoMYPT-dark	3
27.72	6.325	OptoMYPT-dark	3
30.8	6.866	OptoMYPT-dark	3
33.88	6.866	OptoMYPT-dark	3
0	0	OptoMYPT-dark	4
3.08	3.706	OptoMYPT-dark	4
6.16	3.706	OptoMYPT-dark	4
9.24	4.368	OptoMYPT-dark	4
12.32	4.545	OptoMYPT-dark	4
15.4	4.545	OptoMYPT-dark	4
18.48	4.844	OptoMYPT-dark	4
21.56	5.246	OptoMYPT-dark	4
24.64	5.246	OptoMYPT-dark	4
27.72	5.461	OptoMYPT-dark	4
30.8	5.97	OptoMYPT-dark	4
33.88	5.97	OptoMYPT-dark	4
0	0	OptoMYPT-dark	5
3.08	1.152	OptoMYPT-dark	5
6.16	1.152	OptoMYPT-dark	5
9.24	1.582	OptoMYPT-dark	5
12.32	1.582	OptoMYPT-dark	5
15.4	1.94	OptoMYPT-dark	5
18.48	1.651	OptoMYPT-dark	5
21.56	2.735	OptoMYPT-dark	5
24.64	2.735	OptoMYPT-dark	5
27.72	2.735	OptoMYPT-dark	5
30.8	2.955	OptoMYPT-dark	5
33.88	2.955	OptoMYPT-dark	5
0	0	OptoMYPT-dark	6
3.08	3.849	OptoMYPT-dark	6
6.16	4.387	OptoMYPT-dark	6
9.24	4.387	OptoMYPT-dark	6
12.32	4.991	OptoMYPT-dark	6
15.4	4.266	OptoMYPT-dark	6
18.48	5.451	OptoMYPT-dark	6
21.56	5.451	OptoMYPT-dark	6
24.64	5.923	OptoMYPT-dark	6
27.72	5.448	OptoMYPT-dark	6
30.8	5.803	OptoMYPT-dark	6
33.88	6.869	OptoMYPT-dark	6
0	0	OptoMYPT-dark	7
3.08	3.107	OptoMYPT-dark	7
6.16	3.107	OptoMYPT-dark	7
9.24	4.664	OptoMYPT-dark	7
12.32	4.664	OptoMYPT-dark	7
15.4	5.766	OptoMYPT-dark	7
18.48	5.766	OptoMYPT-dark	7
21.56	6.684	OptoMYPT-dark	7
24.64	7.677	OptoMYPT-dark	7
27.72	7.784	OptoMYPT-dark	7
30.8	8.94	OptoMYPT-dark	7
33.88	9.421	OptoMYPT-dark	7
0	0	OptoMYPT-dark	8
3.08	4.019	OptoMYPT-dark	8
6.16	4.692	OptoMYPT-dark	8
9.24	4.755	OptoMYPT-dark	8
12.32	5.352	OptoMYPT-dark	8
15.4	5.919	OptoMYPT-dark	8
18.48	5.619	OptoMYPT-dark	8
21.56	5.635	OptoMYPT-dark	8
24.64	6.588	OptoMYPT-dark	8
27.72	6.972	OptoMYPT-dark	8
30.8	7.514	OptoMYPT-dark	8
33.88	7.514	OptoMYPT-dark	8
0	0	OptoMYPT-dark	9
3.08	3.54	OptoMYPT-dark	9
6.16	5.118	OptoMYPT-dark	9
9.24	6.226	OptoMYPT-dark	9
12.32	7.727	OptoMYPT-dark	9
15.4	8.829	OptoMYPT-dark	9
18.48	8.829	OptoMYPT-dark	9
21.56	11.75	OptoMYPT-dark	9
24.64	12.935	OptoMYPT-dark	9
27.72	12.935	OptoMYPT-dark	9
30.8	17.835	OptoMYPT-dark	9
33.88	19.187	OptoMYPT-dark	9
0	0	OptoMYPT-dark	10
3.08	4.84	OptoMYPT-dark	10
6.16	6.993	OptoMYPT-dark	10
9.24	9.575	OptoMYPT-dark	10
12.32	12.751	OptoMYPT-dark	10
15.4	14.489	OptoMYPT-dark	10
18.48	16.385	OptoMYPT-dark	10
21.56	17.695	OptoMYPT-dark	10
24.64	19.299	OptoMYPT-dark	10
27.72	19.299	OptoMYPT-dark	10
30.8	21.003	OptoMYPT-dark	10
33.88	21.003	OptoMYPT-dark	10
0	0	OptoMYPT-dark	11
3.08	0.65	OptoMYPT-dark	11
6.16	1.422	OptoMYPT-dark	11
9.24	1.422	OptoMYPT-dark	11
12.32	2.441	OptoMYPT-dark	11
15.4	2.441	OptoMYPT-dark	11
18.48	3.031	OptoMYPT-dark	11
21.56	3.803	OptoMYPT-dark	11
24.64	3.803	OptoMYPT-dark	11
27.72	4.796	OptoMYPT-dark	11
30.8	5.342	OptoMYPT-dark	11
33.88	5.342	OptoMYPT-dark	11
0	0	OptoMYPT-dark	12
3.08	4.962	OptoMYPT-dark	12
6.16	4.962	OptoMYPT-dark	12
9.24	5.753	OptoMYPT-dark	12
12.32	5.753	OptoMYPT-dark	12
15.4	5.753	OptoMYPT-dark	12
18.48	5.883	OptoMYPT-dark	12
21.56	5.883	OptoMYPT-dark	12
24.64	5.883	OptoMYPT-dark	12
27.72	5.883	OptoMYPT-dark	12
30.8	6.953	OptoMYPT-dark	12
33.88	6.771	OptoMYPT-dark	12
0	0	OptoMYPT-dark	14
3.08	5.256	OptoMYPT-dark	14
6.16	5.256	OptoMYPT-dark	14
9.24	5.256	OptoMYPT-dark	14
12.32	5.256	OptoMYPT-dark	14
15.4	5.256	OptoMYPT-dark	14
18.48	5.256	OptoMYPT-dark	14
21.56	5.256	OptoMYPT-dark	14
24.64	5.256	OptoMYPT-dark	14
27.72	5.256	OptoMYPT-dark	14
30.8	4.902	OptoMYPT-dark	14
33.88	4.902	OptoMYPT-dark	14
0	0	OptoMYPT-dark	15
3.08	3.855	OptoMYPT-dark	15
6.16	3.855	OptoMYPT-dark	15
9.24	3.855	OptoMYPT-dark	15
12.32	3.855	OptoMYPT-dark	15
15.4	3.855	OptoMYPT-dark	15
18.48	4.888	OptoMYPT-dark	15
21.56	4.888	OptoMYPT-dark	15
24.64	4.888	OptoMYPT-dark	15
27.72	4.888	OptoMYPT-dark	15
30.8	4.888	OptoMYPT-dark	15
33.88	4.888	OptoMYPT-dark	15
0	0	OptoMYPT-dark	16
3.08	6.796	OptoMYPT-dark	16
6.16	6.796	OptoMYPT-dark	16
9.24	6.796	OptoMYPT-dark	16
12.32	6.796	OptoMYPT-dark	16
15.4	6.796	OptoMYPT-dark	16
18.48	6.796	OptoMYPT-dark	16
21.56	6.796	OptoMYPT-dark	16
24.64	6.796	OptoMYPT-dark	16
27.72	8.134	OptoMYPT-dark	16
30.8	8.134	OptoMYPT-dark	16
33.88	8.134	OptoMYPT-dark	16
0	0	OptoMYPT-dark	17
3.08	5.863	OptoMYPT-dark	17
6.16	5.863	OptoMYPT-dark	17
9.24	5.863	OptoMYPT-dark	17
12.32	6.206	OptoMYPT-dark	17
15.4	6.206	OptoMYPT-dark	17
18.48	6.664	OptoMYPT-dark	17
21.56	6.664	OptoMYPT-dark	17
24.64	7.502	OptoMYPT-dark	17
27.72	8.281	OptoMYPT-dark	17
30.8	8.281	OptoMYPT-dark	17
33.88	8.281	OptoMYPT-dark	17
0	0	OptoMYPT-dark	18
3.08	4.734	OptoMYPT-dark	18
6.16	4.734	OptoMYPT-dark	18
9.24	4.734	OptoMYPT-dark	18
12.32	4.734	OptoMYPT-dark	18
15.4	4.734	OptoMYPT-dark	18
18.48	6.463	OptoMYPT-dark	18
21.56	7.01	OptoMYPT-dark	18
24.64	7.3	OptoMYPT-dark	18
27.72	6.889	OptoMYPT-dark	18
30.8	7.556	OptoMYPT-dark	18
33.88	7.121	OptoMYPT-dark	18
0	0	OptoMYPT-dark	19
3.08	2.664	OptoMYPT-dark	19
6.16	2.664	OptoMYPT-dark	19
9.24	2.664	OptoMYPT-dark	19
12.32	2.664	OptoMYPT-dark	19
15.4	2.664	OptoMYPT-dark	19
18.48	1.572	OptoMYPT-dark	19
21.56	1.572	OptoMYPT-dark	19
24.64	1.379	OptoMYPT-dark	19
27.72	1.016	OptoMYPT-dark	19
30.8	1.609	OptoMYPT-dark	19
33.88	1.228	OptoMYPT-dark	19
0	0	OptoMYPT-dark	20
3.08	5.488	OptoMYPT-dark	20
6.16	5.488	OptoMYPT-dark	20
9.24	5.488	OptoMYPT-dark	20
12.32	5.488	OptoMYPT-dark	20
15.4	5.488	OptoMYPT-dark	20
18.48	6.516	OptoMYPT-dark	20
21.56	6.516	OptoMYPT-dark	20
24.64	6.962	OptoMYPT-dark	20
27.72	7.734	OptoMYPT-dark	20
30.8	7.925	OptoMYPT-dark	20
33.88	7.925	OptoMYPT-dark	20
0	0	OptoMYPT-dark	21
3.08	7.239	OptoMYPT-dark	21
6.16	7.239	OptoMYPT-dark	21
9.24	7.239	OptoMYPT-dark	21
12.32	7.239	OptoMYPT-dark	21
15.4	7.239	OptoMYPT-dark	21
18.48	7.239	OptoMYPT-dark	21
21.56	9.082	OptoMYPT-dark	21
24.64	9.082	OptoMYPT-dark	21
27.72	9.082	OptoMYPT-dark	21
30.8	9.082	OptoMYPT-dark	21
33.88	9.875	OptoMYPT-dark	21
0	0	OptoMYPT-dark	22
3.08	5.881	OptoMYPT-dark	22
6.16	5.881	OptoMYPT-dark	22
9.24	5.881	OptoMYPT-dark	22
12.32	7.645	OptoMYPT-dark	22
15.4	7.645	OptoMYPT-dark	22
18.48	10.065	OptoMYPT-dark	22
21.56	11.558	OptoMYPT-dark	22
24.64	11.558	OptoMYPT-dark	22
27.72	13.394	OptoMYPT-dark	22
30.8	14.235	OptoMYPT-dark	22
33.88	14.235	OptoMYPT-dark	22
0	0	OptoMYPT-dark	23
3.08	3.898	OptoMYPT-dark	23
6.16	3.898	OptoMYPT-dark	23
9.24	5.665	OptoMYPT-dark	23
12.32	5.665	OptoMYPT-dark	23
15.4	5.782	OptoMYPT-dark	23
18.48	6.377	OptoMYPT-dark	23
21.56	6.599	OptoMYPT-dark	23
24.64	6.733	OptoMYPT-dark	23
27.72	7.311	OptoMYPT-dark	23
30.8	7.673	OptoMYPT-dark	23
33.88	8.112	OptoMYPT-dark	23
0	0	OptoMYPT-dark	24
3.08	4.351	OptoMYPT-dark	24
6.16	4.351	OptoMYPT-dark	24
9.24	6.322	OptoMYPT-dark	24
12.32	6.322	OptoMYPT-dark	24
15.4	7.856	OptoMYPT-dark	24
18.48	8.415	OptoMYPT-dark	24
21.56	8.949	OptoMYPT-dark	24
24.64	10.84	OptoMYPT-dark	24
27.72	12.322	OptoMYPT-dark	24
30.8	12.322	OptoMYPT-dark	24
33.88	13.438	OptoMYPT-dark	24
0	0	OptoMYPT-dark	25
3.08	3.846	OptoMYPT-dark	25
6.16	3.846	OptoMYPT-dark	25
9.24	3.846	OptoMYPT-dark	25
12.32	4.655	OptoMYPT-dark	25
15.4	4.655	OptoMYPT-dark	25
18.48	6.324	OptoMYPT-dark	25
21.56	6.324	OptoMYPT-dark	25
24.64	6.324	OptoMYPT-dark	25
27.72	6.917	OptoMYPT-dark	25
30.8	7.943	OptoMYPT-dark	25
33.88	8.034	OptoMYPT-dark	25
0	0	OptoMYPT-light	1
3.08	4.707	OptoMYPT-light	1
6.16	4.707	OptoMYPT-light	1
9.24	5.011	OptoMYPT-light	1
12.32	5.81	OptoMYPT-light	1
15.4	6.336	OptoMYPT-light	1
18.48	7.029	OptoMYPT-light	1
21.56	7.508	OptoMYPT-light	1
24.64	7.508	OptoMYPT-light	1
27.72	8.352	OptoMYPT-light	1
30.8	8.352	OptoMYPT-light	1
33.88	9.151	OptoMYPT-light	1
0	0	OptoMYPT-light	2
3.08	3.656	OptoMYPT-light	2
6.16	3.656	OptoMYPT-light	2
9.24	3.656	OptoMYPT-light	2
12.32	3.656	OptoMYPT-light	2
15.4	3.931	OptoMYPT-light	2
18.48	3.931	OptoMYPT-light	2
21.56	3.931	OptoMYPT-light	2
24.64	3.408	OptoMYPT-light	2
27.72	4.118	OptoMYPT-light	2
30.8	4.118	OptoMYPT-light	2
33.88	5.049	OptoMYPT-light	2
0	0	OptoMYPT-light	3
3.08	3.115	OptoMYPT-light	3
6.16	3.115	OptoMYPT-light	3
9.24	3.115	OptoMYPT-light	3
12.32	3.115	OptoMYPT-light	3
15.4	3.115	OptoMYPT-light	3
18.48	3.115	OptoMYPT-light	3
21.56	3.115	OptoMYPT-light	3
24.64	3.115	OptoMYPT-light	3
27.72	3.149	OptoMYPT-light	3
30.8	3.149	OptoMYPT-light	3
33.88	3.149	OptoMYPT-light	3
0	0	OptoMYPT-light	4
3.08	0.675	OptoMYPT-light	4
6.16	1.147	OptoMYPT-light	4
9.24	1.147	OptoMYPT-light	4
12.32	1.147	OptoMYPT-light	4
15.4	1.147	OptoMYPT-light	4
18.48	1.147	OptoMYPT-light	4
21.56	1.147	OptoMYPT-light	4
24.64	1.147	OptoMYPT-light	4
27.72	1.147	OptoMYPT-light	4
30.8	1.147	OptoMYPT-light	4
33.88	1.147	OptoMYPT-light	4
0	0	OptoMYPT-light	5
3.08	1.265	OptoMYPT-light	5
6.16	2.061	OptoMYPT-light	5
9.24	2.061	OptoMYPT-light	5
12.32	2.061	OptoMYPT-light	5
15.4	1.566	OptoMYPT-light	5
18.48	1.566	OptoMYPT-light	5
21.56	1.566	OptoMYPT-light	5
24.64	2.211	OptoMYPT-light	5
27.72	2.211	OptoMYPT-light	5
30.8	2.211	OptoMYPT-light	5
33.88	2.457	OptoMYPT-light	5
0	0	OptoMYPT-light	6
3.08	0.982	OptoMYPT-light	6
6.16	0.982	OptoMYPT-light	6
9.24	0.982	OptoMYPT-light	6
12.32	0.982	OptoMYPT-light	6
15.4	0.982	OptoMYPT-light	6
18.48	0.982	OptoMYPT-light	6
21.56	1.898	OptoMYPT-light	6
24.64	1.469	OptoMYPT-light	6
27.72	1.469	OptoMYPT-light	6
30.8	1.469	OptoMYPT-light	6
33.88	1.469	OptoMYPT-light	6
0	0	OptoMYPT-light	7
3.08	3.375	OptoMYPT-light	7
6.16	3.375	OptoMYPT-light	7
9.24	4.174	OptoMYPT-light	7
12.32	4.174	OptoMYPT-light	7
15.4	5.529	OptoMYPT-light	7
18.48	6.429	OptoMYPT-light	7
21.56	6.429	OptoMYPT-light	7
24.64	6.795	OptoMYPT-light	7
27.72	7.734	OptoMYPT-light	7
30.8	7.734	OptoMYPT-light	7
33.88	8.495	OptoMYPT-light	7
0	0	OptoMYPT-light	8
3.08	0.568	OptoMYPT-light	8
6.16	0.568	OptoMYPT-light	8
9.24	0.568	OptoMYPT-light	8
12.32	0.568	OptoMYPT-light	8
15.4	0.878	OptoMYPT-light	8
18.48	0.878	OptoMYPT-light	8
21.56	0.878	OptoMYPT-light	8
24.64	0.878	OptoMYPT-light	8
27.72	0.878	OptoMYPT-light	8
30.8	0.878	OptoMYPT-light	8
33.88	0.878	OptoMYPT-light	8
0	0	OptoMYPT-light	9
3.08	1.679	OptoMYPT-light	9
6.16	2.581	OptoMYPT-light	9
9.24	3.833	OptoMYPT-light	9
12.32	3.833	OptoMYPT-light	9
15.4	3.833	OptoMYPT-light	9
18.48	4.04	OptoMYPT-light	9
21.56	6.373	OptoMYPT-light	9
24.64	6.693	OptoMYPT-light	9
27.72	6.693	OptoMYPT-light	9
30.8	7.804	OptoMYPT-light	9
33.88	7.804	OptoMYPT-light	9
0	0	OptoMYPT-light	10
3.08	1.014	OptoMYPT-light	10
6.16	1.988	OptoMYPT-light	10
9.24	1.988	OptoMYPT-light	10
12.32	1.988	OptoMYPT-light	10
15.4	3.138	OptoMYPT-light	10
18.48	2.142	OptoMYPT-light	10
21.56	3.855	OptoMYPT-light	10
24.64	3.855	OptoMYPT-light	10
27.72	4.186	OptoMYPT-light	10
30.8	4.186	OptoMYPT-light	10
33.88	3.841	OptoMYPT-light	10
0	0	OptoMYPT-light	11
3.08	1.141	OptoMYPT-light	11
6.16	1.141	OptoMYPT-light	11
9.24	2.9	OptoMYPT-light	11
12.32	2.9	OptoMYPT-light	11
15.4	2.9	OptoMYPT-light	11
18.48	4.556	OptoMYPT-light	11
21.56	5.135	OptoMYPT-light	11
24.64	5.402	OptoMYPT-light	11
27.72	6.189	OptoMYPT-light	11
30.8	6.59	OptoMYPT-light	11
33.88	6.59	OptoMYPT-light	11
0	0	OptoMYPT-light	12
3.08	1.897	OptoMYPT-light	12
6.16	1.117	OptoMYPT-light	12
9.24	2.231	OptoMYPT-light	12
12.32	2.231	OptoMYPT-light	12
15.4	1.568	OptoMYPT-light	12
18.48	1.568	OptoMYPT-light	12
21.56	1.676	OptoMYPT-light	12
24.64	1.812	OptoMYPT-light	12
27.72	2.597	OptoMYPT-light	12
30.8	2.921	OptoMYPT-light	12
33.88	3.688	OptoMYPT-light	12
0	0	OptoMYPT-light	13
3.08	2.747	OptoMYPT-light	13
6.16	2.747	OptoMYPT-light	13
9.24	3.268	OptoMYPT-light	13
12.32	4.05	OptoMYPT-light	13
15.4	3.952	OptoMYPT-light	13
18.48	4.184	OptoMYPT-light	13
21.56	3.453	OptoMYPT-light	13
24.64	3.923	OptoMYPT-light	13
27.72	5.022	OptoMYPT-light	13
30.8	5.627	OptoMYPT-light	13
33.88	5.627	OptoMYPT-light	13
0	0	OptoMYPT-light	14
3.08	1.292	OptoMYPT-light	14
6.16	1.292	OptoMYPT-light	14
9.24	1.415	OptoMYPT-light	14
12.32	1.415	OptoMYPT-light	14
15.4	2.808	OptoMYPT-light	14
18.48	2.808	OptoMYPT-light	14
21.56	2.808	OptoMYPT-light	14
24.64	1.497	OptoMYPT-light	14
27.72	2.329	OptoMYPT-light	14
30.8	2.329	OptoMYPT-light	14
33.88	2.329	OptoMYPT-light	14
0	0	OptoMYPT-light	15
3.08	1.105	OptoMYPT-light	15
6.16	1.105	OptoMYPT-light	15
9.24	1.105	OptoMYPT-light	15
12.32	2.287	OptoMYPT-light	15
15.4	2.287	OptoMYPT-light	15
18.48	2.21	OptoMYPT-light	15
21.56	2.21	OptoMYPT-light	15
24.64	2.21	OptoMYPT-light	15
27.72	4.285	OptoMYPT-light	15
30.8	3.208	OptoMYPT-light	15
33.88	3.208	OptoMYPT-light	15
0	0	OptoMYPT-light	16
3.08	3.785	OptoMYPT-light	16
6.16	3.785	OptoMYPT-light	16
9.24	3.115	OptoMYPT-light	16
12.32	3.115	OptoMYPT-light	16
15.4	3.663	OptoMYPT-light	16
18.48	3.663	OptoMYPT-light	16
21.56	3.663	OptoMYPT-light	16
24.64	4.001	OptoMYPT-light	16
27.72	4.001	OptoMYPT-light	16
30.8	4.001	OptoMYPT-light	16
33.88	4.892	OptoMYPT-light	16
0	0	OptoMYPT-light	17
3.08	1.243	OptoMYPT-light	17
6.16	1.243	OptoMYPT-light	17
9.24	1.054	OptoMYPT-light	17
12.32	1.054	OptoMYPT-light	17
15.4	1.054	OptoMYPT-light	17
18.48	0.948	OptoMYPT-light	17
21.56	0.948	OptoMYPT-light	17
24.64	0.948	OptoMYPT-light	17
27.72	1.045	OptoMYPT-light	17
30.8	1.045	OptoMYPT-light	17
33.88	1.045	OptoMYPT-light	17
0	0	OptoMYPT-light	18
3.08	1.41	OptoMYPT-light	18
6.16	1.41	OptoMYPT-light	18
9.24	1.41	OptoMYPT-light	18
12.32	1.41	OptoMYPT-light	18
15.4	2.103	OptoMYPT-light	18
18.48	1.983	OptoMYPT-light	18
21.56	1.337	OptoMYPT-light	18
24.64	1.247	OptoMYPT-light	18
27.72	1.413	OptoMYPT-light	18
30.8	2.223	OptoMYPT-light	18
33.88	1.82	OptoMYPT-light	18
0	0	OptoMYPT-light	19
3.08	3.396	OptoMYPT-light	19
6.16	3.396	OptoMYPT-light	19
9.24	3.396	OptoMYPT-light	19
12.32	4.212	OptoMYPT-light	19
15.4	4.212	OptoMYPT-light	19
18.48	4.212	OptoMYPT-light	19
21.56	5.317	OptoMYPT-light	19
24.64	5.317	OptoMYPT-light	19
27.72	5.317	OptoMYPT-light	19
30.8	5.492	OptoMYPT-light	19
33.88	5.492	OptoMYPT-light	19
0	0	OptoMYPT-light	20
3.08	4.186	OptoMYPT-light	20
6.16	4.186	OptoMYPT-light	20
9.24	4.088	OptoMYPT-light	20
12.32	2.921	OptoMYPT-light	20
15.4	4.466	OptoMYPT-light	20
18.48	4.466	OptoMYPT-light	20
21.56	6.03	OptoMYPT-light	20
24.64	3.809	OptoMYPT-light	20
27.72	4.012	OptoMYPT-light	20
30.8	5.407	OptoMYPT-light	20
33.88	4.711	OptoMYPT-light	20
0	0	OptoMYPT-light	21
3.08	4.269	OptoMYPT-light	21
6.16	4.269	OptoMYPT-light	21
9.24	4.269	OptoMYPT-light	21
12.32	5.027	OptoMYPT-light	21
15.4	5.027	OptoMYPT-light	21
18.48	5.027	OptoMYPT-light	21
21.56	5.796	OptoMYPT-light	21
24.64	5.796	OptoMYPT-light	21
27.72	5.796	OptoMYPT-light	21
30.8	5.362	OptoMYPT-light	21
33.88	5.362	OptoMYPT-light	21
0	0	OptoMYPT-light	22
3.08	3.835	OptoMYPT-light	22
6.16	3.835	OptoMYPT-light	22
9.24	4.757	OptoMYPT-light	22
12.32	4.757	OptoMYPT-light	22
15.4	4.022	OptoMYPT-light	22
18.48	4.022	OptoMYPT-light	22
21.56	5.122	OptoMYPT-light	22
24.64	5.122	OptoMYPT-light	22
27.72	4.998	OptoMYPT-light	22
30.8	4.998	OptoMYPT-light	22
33.88	6.472	OptoMYPT-light	22
0	0	OptoMYPT-light	23
3.08	3.554	OptoMYPT-light	23
6.16	3.554	OptoMYPT-light	23
9.24	4.525	OptoMYPT-light	23
12.32	4.525	OptoMYPT-light	23
15.4	4.525	OptoMYPT-light	23
18.48	4.837	OptoMYPT-light	23
21.56	4.837	OptoMYPT-light	23
24.64	4.837	OptoMYPT-light	23
27.72	5.296	OptoMYPT-light	23
30.8	5.296	OptoMYPT-light	23
33.88	5.296	OptoMYPT-light	23
0	0	OptoMYPT-light	24
3.08	2.248	OptoMYPT-light	24
6.16	2.248	OptoMYPT-light	24
9.24	2.248	OptoMYPT-light	24
12.32	2.209	OptoMYPT-light	24
15.4	2.173	OptoMYPT-light	24
18.48	2.173	OptoMYPT-light	24
21.56	2.173	OptoMYPT-light	24
24.64	2.173	OptoMYPT-light	24
27.72	2.441	OptoMYPT-light	24
30.8	3.699	OptoMYPT-light	24
33.88	2.507	OptoMYPT-light	24
0	0	OptoMYPT-light	25
3.08	0.29	OptoMYPT-light	25
6.16	0.746	OptoMYPT-light	25
9.24	1.344	OptoMYPT-light	25
12.32	1.344	OptoMYPT-light	25
15.4	1.133	OptoMYPT-light	25
18.48	1.133	OptoMYPT-light	25
21.56	1.215	OptoMYPT-light	25
24.64	1.215	OptoMYPT-light	25
27.72	0.789	OptoMYPT-light	25
30.8	0.853	OptoMYPT-light	25
33.88	0.508	OptoMYPT-light	25
0	0	OptoMYPT-light	26
3.08	2.813	OptoMYPT-light	26
6.16	2.813	OptoMYPT-light	26
9.24	2.813	OptoMYPT-light	26
12.32	2.813	OptoMYPT-light	26
15.4	2.813	OptoMYPT-light	26
18.48	2.813	OptoMYPT-light	26
21.56	3.829	OptoMYPT-light	26
24.64	3.829	OptoMYPT-light	26
27.72	3.829	OptoMYPT-light	26
30.8	3.829	OptoMYPT-light	26
33.88	3.829	OptoMYPT-light	26
0	0	OptoMYPT-light	27
3.08	4.189	OptoMYPT-light	27
6.16	4.189	OptoMYPT-light	27
9.24	4.189	OptoMYPT-light	27
12.32	4.189	OptoMYPT-light	27
15.4	5.183	OptoMYPT-light	27
18.48	5.183	OptoMYPT-light	27
21.56	5.183	OptoMYPT-light	27
24.64	5.972	OptoMYPT-light	27
27.72	5.972	OptoMYPT-light	27
30.8	5.972	OptoMYPT-light	27
33.88	6.993	OptoMYPT-light	27
0	0	OptoMYPT-light	28
3.08	2.537	OptoMYPT-light	28
6.16	3.312	OptoMYPT-light	28
9.24	3.457	OptoMYPT-light	28
12.32	3.457	OptoMYPT-light	28
15.4	4.131	OptoMYPT-light	28
18.48	4.8	OptoMYPT-light	28
21.56	5.633	OptoMYPT-light	28
24.64	5.633	OptoMYPT-light	28
27.72	5.891	OptoMYPT-light	28
30.8	5.891	OptoMYPT-light	28
33.88	6.23	OptoMYPT-light	28
0	0	OptoMYPT-light	29
3.08	4.067	OptoMYPT-light	29
6.16	4.067	OptoMYPT-light	29
9.24	4.804	OptoMYPT-light	29
12.32	4.804	OptoMYPT-light	29
15.4	4.804	OptoMYPT-light	29
18.48	5.273	OptoMYPT-light	29
21.56	5.273	OptoMYPT-light	29
24.64	5.675	OptoMYPT-light	29
27.72	5.675	OptoMYPT-light	29
30.8	6.094	OptoMYPT-light	29
33.88	6.094	OptoMYPT-light	29
0	0	OptoMYPT-light	30
3.08	1.701	OptoMYPT-light	30
6.16	1.701	OptoMYPT-light	30
9.24	1.701	OptoMYPT-light	30
12.32	1.701	OptoMYPT-light	30
15.4	1.98	OptoMYPT-light	30
18.48	2.397	OptoMYPT-light	30
21.56	1.806	OptoMYPT-light	30
24.64	0.924	OptoMYPT-light	30
27.72	1.34	OptoMYPT-light	30
30.8	1.567	OptoMYPT-light	30
33.88	2.158	OptoMYPT-light	30
0	0	OptoMYPT-light	31
3.08	3.475	OptoMYPT-light	31
6.16	3.475	OptoMYPT-light	31
9.24	3.475	OptoMYPT-light	31
12.32	3.388	OptoMYPT-light	31
15.4	3.388	OptoMYPT-light	31
18.48	3.388	OptoMYPT-light	31
21.56	3.388	OptoMYPT-light	31
24.64	3.388	OptoMYPT-light	31
27.72	3.982	OptoMYPT-light	31
30.8	3.982	OptoMYPT-light	31
33.88	2.811	OptoMYPT-light	31
0	0	OptoMYPT-light	32
3.08	0.986	OptoMYPT-light	32
6.16	0.986	OptoMYPT-light	32
9.24	0.986	OptoMYPT-light	32
12.32	1.446	OptoMYPT-light	32
15.4	1.701	OptoMYPT-light	32
18.48	1.701	OptoMYPT-light	32
21.56	1.201	OptoMYPT-light	32
24.64	1.201	OptoMYPT-light	32
27.72	0.198	OptoMYPT-light	32
30.8	0.496	OptoMYPT-light	32
33.88	0.496	OptoMYPT-light	32
0	0	OptoMYPT-light	33
3.08	3.857	OptoMYPT-light	33
6.16	3.857	OptoMYPT-light	33
9.24	3.857	OptoMYPT-light	33
12.32	3.857	OptoMYPT-light	33
15.4	3.857	OptoMYPT-light	33
18.48	4.62	OptoMYPT-light	33
21.56	4.62	OptoMYPT-light	33
24.64	5.335	OptoMYPT-light	33
27.72	5.335	OptoMYPT-light	33
30.8	5.235	OptoMYPT-light	33
33.88	5.235	OptoMYPT-light	33
0	0	OptoMYPT-light	34
3.08	2.838	OptoMYPT-light	34
6.16	2.838	OptoMYPT-light	34
9.24	2.838	OptoMYPT-light	34
12.32	2.838	OptoMYPT-light	34
15.4	3.426	OptoMYPT-light	34
18.48	3.426	OptoMYPT-light	34
21.56	3.426	OptoMYPT-light	34
24.64	3.426	OptoMYPT-light	34
27.72	3.733	OptoMYPT-light	34
30.8	3.733	OptoMYPT-light	34
33.88	3.733	OptoMYPT-light	34
0	0	OptoMYPT-light	35
3.08	1.544	OptoMYPT-light	35
6.16	1.544	OptoMYPT-light	35
9.24	1.825	OptoMYPT-light	35
12.32	1.825	OptoMYPT-light	35
15.4	1.822	OptoMYPT-light	35
18.48	1.822	OptoMYPT-light	35
21.56	2.348	OptoMYPT-light	35
24.64	2.348	OptoMYPT-light	35
27.72	2.348	OptoMYPT-light	35
30.8	2.348	OptoMYPT-light	35
33.88	2.259	OptoMYPT-light	35
0	0	OptoMYPT-light	36
3.08	2.975	OptoMYPT-light	36
6.16	2.975	OptoMYPT-light	36
9.24	3.605	OptoMYPT-light	36
12.32	3.605	OptoMYPT-light	36
15.4	4.419	OptoMYPT-light	36
18.48	4.419	OptoMYPT-light	36
21.56	5.426	OptoMYPT-light	36
24.64	5.426	OptoMYPT-light	36
27.72	6.324	OptoMYPT-light	36
30.8	6.324	OptoMYPT-light	36
33.88	6.324	OptoMYPT-light	36
0	0	OptoMYPT-light	37
3.08	1.779	OptoMYPT-light	37
6.16	1.779	OptoMYPT-light	37
9.24	1.779	OptoMYPT-light	37
12.32	1.779	OptoMYPT-light	37
15.4	2.673	OptoMYPT-light	37
18.48	2.573	OptoMYPT-light	37
21.56	1.898	OptoMYPT-light	37
24.64	3.126	OptoMYPT-light	37
27.72	3.013	OptoMYPT-light	37
30.8	2.337	OptoMYPT-light	37
33.88	3.007	OptoMYPT-light	37
0	0	OptoMYPT-light	38
3.08	4.726	OptoMYPT-light	38
6.16	4.726	OptoMYPT-light	38
9.24	4.726	OptoMYPT-light	38
12.32	6.309	OptoMYPT-light	38
15.4	6.309	OptoMYPT-light	38
18.48	6.309	OptoMYPT-light	38
21.56	7.33	OptoMYPT-light	38
24.64	8.089	OptoMYPT-light	38
27.72	8.074	OptoMYPT-light	38
30.8	8.074	OptoMYPT-light	38
33.88	8.074	OptoMYPT-light	38

## Sheet: 3j
	Displacement	Exp
1	1.819	Control-light
2	3.026	Control-light
3	1.782	Control-light
4	5.329	Control-light
5	6.159	Control-light
6	4.105	Control-light
7	3.51	Control-light
8	9.542	Control-light
9	5.482	Control-light
10	6.789	Control-light
11	3.152	Control-light
12	3.243	Control-light
13	3.085	Control-light
14	6.784	Control-light
15	4.848	Control-light
16	3.11	Control-light
17	4.533	Control-light
18	3.339	Control-light
19	1.512	Control-light
20	3.128	Control-light
21	4.719	Control-light
22	2.562	Control-light
23	4.424	Control-light
24	3.223	Control-light
25	6.019	Control-light
26	5.459	Control-light
27	8.243	Control-light
28	6.063	Control-light
29	3.059	Control-light
30	3.574	Control-light
31	6.826	Control-light
32	3.85	Control-light
33	3.313	OptoMYPT-dark
34	2.727	OptoMYPT-dark
35	5.86	OptoMYPT-dark
36	4.545	OptoMYPT-dark
37	1.94	OptoMYPT-dark
38	4.266	OptoMYPT-dark
39	5.766	OptoMYPT-dark
40	5.919	OptoMYPT-dark
41	8.829	OptoMYPT-dark
42	14.489	OptoMYPT-dark
43	2.441	OptoMYPT-dark
44	5.753	OptoMYPT-dark
45	5.256	OptoMYPT-dark
46	3.855	OptoMYPT-dark
47	6.796	OptoMYPT-dark
48	6.206	OptoMYPT-dark
49	4.734	OptoMYPT-dark
50	2.664	OptoMYPT-dark
51	5.488	OptoMYPT-dark
52	7.239	OptoMYPT-dark
53	7.645	OptoMYPT-dark
54	5.782	OptoMYPT-dark
55	7.856	OptoMYPT-dark
56	4.655	OptoMYPT-dark
57	6.336	OptoMYPT-light
58	3.931	OptoMYPT-light
59	3.115	OptoMYPT-light
60	1.147	OptoMYPT-light
61	1.566	OptoMYPT-light
62	0.982	OptoMYPT-light
63	5.529	OptoMYPT-light
64	0.878	OptoMYPT-light
65	3.833	OptoMYPT-light
66	3.138	OptoMYPT-light
67	2.9	OptoMYPT-light
68	1.568	OptoMYPT-light
69	3.952	OptoMYPT-light
70	2.808	OptoMYPT-light
71	2.287	OptoMYPT-light
72	3.663	OptoMYPT-light
73	1.054	OptoMYPT-light
74	2.103	OptoMYPT-light
75	4.212	OptoMYPT-light
76	4.466	OptoMYPT-light
77	5.027	OptoMYPT-light
78	4.022	OptoMYPT-light
79	4.525	OptoMYPT-light
80	2.173	OptoMYPT-light
81	1.133	OptoMYPT-light
82	2.813	OptoMYPT-light
83	5.183	OptoMYPT-light
84	4.131	OptoMYPT-light
85	4.804	OptoMYPT-light
86	1.98	OptoMYPT-light
87	3.388	OptoMYPT-light
88	1.701	OptoMYPT-light
89	3.857	OptoMYPT-light
90	3.426	OptoMYPT-light
91	1.822	OptoMYPT-light
92	4.419	OptoMYPT-light
93	2.673	OptoMYPT-light
94	6.309	OptoMYPT-light
