# Supplementary material for: Optogenetic relaxation of actomyosin contractility uncovers mechanistic roles of cortical tension during cytokinesis
Source: Nat Commun. 2021 Dec 8;12:7145. doi: 10.1038/s41467-021-27458-3 (PMC8654997; doi:10.1038/s41467-021-27458-3)
Supplement: Supplementary file 15 — Source Data [file 41467_2021_27458_MOESM15_ESM.zip › Source Data/Fig.4.xlsx]

## Sheet: 4d
	Bleb	Exp
1	53	Control_pole
2	38	Control_pole
3	54	Control_pole
4	125	Control_pole
5	17	Control_pole
6	32	MYPT_dark
7	72	MYPT_dark
8	53	MYPT_dark
9	71	MYPT_dark
10	97	MYPT_dark
11	16	MYPT_dark
12	39	MYPT_dark
13	46	MYPT_dark
14	27	MYPT_dark
15	32	MYPT_dark
16	15	MYPT_pole
17	28	MYPT_pole
18	16	MYPT_pole
19	26	MYPT_pole
20	56	MYPT_pole
21	26	MYPT_pole
22	21	MYPT_pole
23	26	MYPT_pole
24	15	MYPT_pole
25	24	MYPT_pole
26	2	MYPT_pole
27	2	MYPT_pole
28	0	MYPT_pole

## Sheet: 4e
Ingression	Bleb	Exp	CellID
1	2	Control_pole	1
0.975877	0	Control_pole	1
0.934661	2	Control_pole	1
0.900421	2	Control_pole	1
0.840513	0	Control_pole	1
0.79115	2	Control_pole	1
0.71974	1	Control_pole	1
0.668939	5	Control_pole	1
0.629	5	Control_pole	1
0.557112	4	Control_pole	1
0.502902	2	Control_pole	1
0.424996	3	Control_pole	1
0.393631	5	Control_pole	1
0.349646	6	Control_pole	1
0.299483	5	Control_pole	1
0.28633	2	Control_pole	1
0.28633	3	Control_pole	1
0.255551	0	Control_pole	1
0.217743	3	Control_pole	1
1	0	Control_pole	2
0.981675	0	Control_pole	2
0.959969	1	Control_pole	2
0.959969	0	Control_pole	2
0.926647	0	Control_pole	2
0.920757	0	Control_pole	2
0.905541	0	Control_pole	2
0.880999	0	Control_pole	2
0.868946	0	Control_pole	2
0.845604	3	Control_pole	2
0.826462	0	Control_pole	2
0.795048	0	Control_pole	2
0.795048	0	Control_pole	2
0.753	1	Control_pole	2
0.729112	1	Control_pole	2
0.700316	3	Control_pole	2
0.673048	1	Control_pole	2
0.633999	2	Control_pole	2
0.599258	1	Control_pole	2
0.599258	3	Control_pole	2
0.551647	1	Control_pole	2
0.51947	1	Control_pole	2
0.471204	2	Control_pole	2
0.413449	5	Control_pole	2
0.33966	1	Control_pole	2
0.313264	3	Control_pole	2
0.279996	2	Control_pole	2
0.235329	5	Control_pole	2
0.202171	2	Control_pole	2
1	0	Control_pole	3
0.978294	0	Control_pole	3
0.978294	1	Control_pole	3
0.957877	0	Control_pole	3
0.933054	0	Control_pole	3
0.926929	0	Control_pole	3
0.926929	2	Control_pole	3
0.910864	0	Control_pole	3
0.888513	0	Control_pole	3
0.855093	0	Control_pole	3
0.840909	3	Control_pole	3
0.831184	2	Control_pole	3
0.807382	2	Control_pole	3
0.769557	2	Control_pole	3
0.760262	2	Control_pole	3
0.722921	2	Control_pole	3
0.668225	1	Control_pole	3
0.64942	3	Control_pole	3
0.619332	3	Control_pole	3
0.604502	1	Control_pole	3
0.616591	2	Control_pole	3
0.586074	3	Control_pole	3
0.56614	3	Control_pole	3
0.522996	1	Control_pole	3
0.498442	3	Control_pole	3
0.489201	2	Control_pole	3
0.453256	4	Control_pole	3
0.439877	4	Control_pole	3
0.388137	2	Control_pole	3
0.356222	1	Control_pole	3
0.281861	3	Control_pole	3
0.221631	1	Control_pole	3
0.207608	1	Control_pole	3
1	3	Control_pole	4
0.974186	4	Control_pole	4
0.974186	3	Control_pole	4
0.949915	2	Control_pole	4
0.949915	2	Control_pole	4
0.94295	2	Control_pole	4
0.917469	3	Control_pole	4
0.887985	5	Control_pole	4
0.873014	2	Control_pole	4
0.844739	3	Control_pole	4
0.837858	2	Control_pole	4
0.828308	3	Control_pole	4
0.828308	3	Control_pole	4
0.787356	4	Control_pole	4
0.773594	1	Control_pole	4
0.758831	7	Control_pole	4
0.719213	2	Control_pole	4
0.6856	4	Control_pole	4
0.643313	4	Control_pole	4
0.643313	3	Control_pole	4
0.630927	3	Control_pole	4
0.590809	3	Control_pole	4
0.577213	6	Control_pole	4
0.559698	2	Control_pole	4
0.554527	4	Control_pole	4
0.529839	2	Control_pole	4
0.490804	5	Control_pole	4
0.452104	4	Control_pole	4
0.438926	2	Control_pole	4
0.415906	3	Control_pole	4
0.401518	7	Control_pole	4
0.401518	4	Control_pole	4
0.363652	3	Control_pole	4
0.329038	1	Control_pole	4
0.310271	2	Control_pole	4
0.280454	2	Control_pole	4
0.260645	4	Control_pole	4
0.24413	3	Control_pole	4
0.204554	2	Control_pole	4
1	0	Control_pole	5
0.99246	0	Control_pole	5
0.964303	0	Control_pole	5
0.928289	0	Control_pole	5
0.905827	0	Control_pole	5
0.868442	0	Control_pole	5
0.868442	0	Control_pole	5
0.834959	0	Control_pole	5
0.821988	0	Control_pole	5
0.768205	0	Control_pole	5
0.768205	1	Control_pole	5
0.727867	2	Control_pole	5
0.727867	1	Control_pole	5
0.691959	2	Control_pole	5
0.635908	1	Control_pole	5
0.568099	0	Control_pole	5
0.554917	1	Control_pole	5
0.534142	0	Control_pole	5
0.483364	2	Control_pole	5
0.400316	2	Control_pole	5
0.308041	2	Control_pole	5
0.281308	0	Control_pole	5
0.237332	0	Control_pole	5
0.226153	0	Control_pole	5
0.226153	1	Control_pole	5
0.226153	2	Control_pole	5
1	0	MYPT_dark	1
0.980297	0	MYPT_dark	1
0.980297	0	MYPT_dark	1
0.959633	0	MYPT_dark	1
0.96291	0	MYPT_dark	1
0.948755	0	MYPT_dark	1
0.920271	1	MYPT_dark	1
0.884841	1	MYPT_dark	1
0.845435	1	MYPT_dark	1
0.810703	1	MYPT_dark	1
0.784972	2	MYPT_dark	1
0.74941	0	MYPT_dark	1
0.704631	2	MYPT_dark	1
0.659065	0	MYPT_dark	1
0.638576	2	MYPT_dark	1
0.603277	1	MYPT_dark	1
0.57204	1	MYPT_dark	1
0.544211	2	MYPT_dark	1
0.532547	2	MYPT_dark	1
0.485277	1	MYPT_dark	1
0.443425	0	MYPT_dark	1
0.426518	2	MYPT_dark	1
0.40367	5	MYPT_dark	1
0.349061	5	MYPT_dark	1
0.302141	1	MYPT_dark	1
0.271254	0	MYPT_dark	1
0.265356	1	MYPT_dark	1
0.254653	1	MYPT_dark	1
1	2	MYPT_dark	2
0.96499	1	MYPT_dark	2
0.926966	3	MYPT_dark	2
0.889471	1	MYPT_dark	2
0.861918	0	MYPT_dark	2
0.825903	1	MYPT_dark	2
0.825903	5	MYPT_dark	2
0.768629	4	MYPT_dark	2
0.730552	2	MYPT_dark	2
0.709768	4	MYPT_dark	2
0.677455	1	MYPT_dark	2
0.677455	4	MYPT_dark	2
0.625575	1	MYPT_dark	2
0.584166	1	MYPT_dark	2
0.523243	2	MYPT_dark	2
0.497805	4	MYPT_dark	2
0.497805	3	MYPT_dark	2
0.45756	3	MYPT_dark	2
0.427468	4	MYPT_dark	2
0.371675	5	MYPT_dark	2
0.353218	3	MYPT_dark	2
0.317362	6	MYPT_dark	2
0.285473	5	MYPT_dark	2
0.285473	6	MYPT_dark	2
0.229044	4	MYPT_dark	2
1	1	MYPT_dark	3
0.984106	1	MYPT_dark	3
0.973293	0	MYPT_dark	3
0.946399	0	MYPT_dark	3
0.904498	0	MYPT_dark	3
0.880214	2	MYPT_dark	3
0.850571	0	MYPT_dark	3
0.826381	1	MYPT_dark	3
0.826381	0	MYPT_dark	3
0.815754	3	MYPT_dark	3
0.807504	1	MYPT_dark	3
0.781496	2	MYPT_dark	3
0.759963	0	MYPT_dark	3
0.733955	0	MYPT_dark	3
0.711582	2	MYPT_dark	3
0.673829	1	MYPT_dark	3
0.64577	3	MYPT_dark	3
0.611839	2	MYPT_dark	3
0.554929	1	MYPT_dark	3
0.513773	3	MYPT_dark	3
0.487812	3	MYPT_dark	3
0.487812	3	MYPT_dark	3
0.453321	4	MYPT_dark	3
0.435842	1	MYPT_dark	3
0.403962	2	MYPT_dark	3
0.376043	2	MYPT_dark	3
0.362852	4	MYPT_dark	3
0.337917	2	MYPT_dark	3
0.313587	5	MYPT_dark	3
0.269075	2	MYPT_dark	3
0.269075	2	MYPT_dark	3
1	0	MYPT_dark	4
0.982519	1	MYPT_dark	4
0.980679	0	MYPT_dark	4
0.952265	0	MYPT_dark	4
0.923094	0	MYPT_dark	4
0.897927	2	MYPT_dark	4
0.872598	1	MYPT_dark	4
0.852844	4	MYPT_dark	4
0.814634	1	MYPT_dark	4
0.764897	5	MYPT_dark	4
0.714618	4	MYPT_dark	4
0.664285	3	MYPT_dark	4
0.601775	4	MYPT_dark	4
0.57071	5	MYPT_dark	4
0.545218	4	MYPT_dark	4
0.502787	7	MYPT_dark	4
0.455539	4	MYPT_dark	4
0.418466	5	MYPT_dark	4
0.412946	6	MYPT_dark	4
0.375277	3	MYPT_dark	4
0.338745	2	MYPT_dark	4
0.264653	5	MYPT_dark	4
0.255344	5	MYPT_dark	4
0.229258	3	MYPT_dark	4
0.200411	3	MYPT_dark	4
1	2	MYPT_dark	5
0.981391	2	MYPT_dark	5
0.981391	2	MYPT_dark	5
0.958828	2	MYPT_dark	5
0.929984	4	MYPT_dark	5
0.929984	1	MYPT_dark	5
0.89793	1	MYPT_dark	5
0.89793	6	MYPT_dark	5
0.865643	1	MYPT_dark	5
0.847592	3	MYPT_dark	5
0.821493	1	MYPT_dark	5
0.821493	3	MYPT_dark	5
0.789905	6	MYPT_dark	5
0.766318	2	MYPT_dark	5
0.736962	1	MYPT_dark	5
0.718632	3	MYPT_dark	5
0.699698	3	MYPT_dark	5
0.669505	2	MYPT_dark	5
0.640893	4	MYPT_dark	5
0.584368	3	MYPT_dark	5
0.573157	3	MYPT_dark	5
0.557897	2	MYPT_dark	5
0.523889	6	MYPT_dark	5
0.496534	4	MYPT_dark	5
0.464806	4	MYPT_dark	5
0.444615	4	MYPT_dark	5
0.420377	4	MYPT_dark	5
0.400279	3	MYPT_dark	5
0.362177	3	MYPT_dark	5
0.34287	3	MYPT_dark	5
0.299186	3	MYPT_dark	5
0.283089	3	MYPT_dark	5
1	0	MYPT_dark	6
0.965149	0	MYPT_dark	6
0.946989	0	MYPT_dark	6
0.946989	0	MYPT_dark	6
0.930851	0	MYPT_dark	6
0.926943	0	MYPT_dark	6
0.910621	0	MYPT_dark	6
0.910621	0	MYPT_dark	6
0.883264	0	MYPT_dark	6
0.883264	0	MYPT_dark	6
0.855862	0	MYPT_dark	6
0.855862	0	MYPT_dark	6
0.835908	0	MYPT_dark	6
0.827494	0	MYPT_dark	6
0.809241	1	MYPT_dark	6
0.809241	0	MYPT_dark	6
0.75554	1	MYPT_dark	6
0.721563	0	MYPT_dark	6
0.703034	1	MYPT_dark	6
0.685701	2	MYPT_dark	6
0.671632	2	MYPT_dark	6
0.649103	0	MYPT_dark	6
0.625931	1	MYPT_dark	6
0.60492	3	MYPT_dark	6
0.56354	2	MYPT_dark	6
0.485425	1	MYPT_dark	6
0.446299	1	MYPT_dark	6
0.404966	1	MYPT_dark	6
1	1	MYPT_dark	7
0.973736	0	MYPT_dark	7
0.973736	0	MYPT_dark	7
0.955627	0	MYPT_dark	7
0.936596	0	MYPT_dark	7
0.936596	0	MYPT_dark	7
0.892788	1	MYPT_dark	7
0.869755	0	MYPT_dark	7
0.848005	1	MYPT_dark	7
0.814045	0	MYPT_dark	7
0.779368	2	MYPT_dark	7
0.763312	1	MYPT_dark	7
0.725146	1	MYPT_dark	7
0.696214	5	MYPT_dark	7
0.662204	4	MYPT_dark	7
0.603827	2	MYPT_dark	7
0.571201	3	MYPT_dark	7
0.527803	2	MYPT_dark	7
0.469837	2	MYPT_dark	7
0.406946	5	MYPT_dark	7
0.396071	2	MYPT_dark	7
0.349236	2	MYPT_dark	7
0.304145	1	MYPT_dark	7
0.287986	2	MYPT_dark	7
0.264851	0	MYPT_dark	7
1	1	MYPT_dark	8
0.984319	1	MYPT_dark	8
0.972679	1	MYPT_dark	8
0.972679	0	MYPT_dark	8
0.949888	0	MYPT_dark	8
0.905425	0	MYPT_dark	8
0.882682	0	MYPT_dark	8
0.883023	0	MYPT_dark	8
0.862715	0	MYPT_dark	8
0.850687	0	MYPT_dark	8
0.818009	0	MYPT_dark	8
0.791468	1	MYPT_dark	8
0.75543	0	MYPT_dark	8
0.741843	4	MYPT_dark	8
0.703516	2	MYPT_dark	8
0.692413	1	MYPT_dark	8
0.675514	6	MYPT_dark	8
0.651748	2	MYPT_dark	8
0.628032	1	MYPT_dark	8
0.60563	0	MYPT_dark	8
0.558147	4	MYPT_dark	8
0.519821	3	MYPT_dark	8
0.508084	5	MYPT_dark	8
0.459336	5	MYPT_dark	8
0.432113	0	MYPT_dark	8
0.380491	2	MYPT_dark	8
0.336174	3	MYPT_dark	8
0.353657	4	MYPT_dark	8
1	0	MYPT_dark	9
0.977839	1	MYPT_dark	9
0.977839	0	MYPT_dark	9
0.931991	1	MYPT_dark	9
0.909239	0	MYPT_dark	9
0.87644	0	MYPT_dark	9
0.838964	0	MYPT_dark	9
0.817837	0	MYPT_dark	9
0.809268	0	MYPT_dark	9
0.778932	0	MYPT_dark	9
0.739043	3	MYPT_dark	9
0.703093	0	MYPT_dark	9
0.666995	0	MYPT_dark	9
0.646459	0	MYPT_dark	9
0.599281	4	MYPT_dark	9
0.564119	1	MYPT_dark	9
0.528858	1	MYPT_dark	9
0.495026	1	MYPT_dark	9
0.453364	0	MYPT_dark	9
0.408992	3	MYPT_dark	9
0.364917	5	MYPT_dark	9
0.319364	2	MYPT_dark	9
0.290505	3	MYPT_dark	9
0.261992	2	MYPT_dark	9
1	0	MYPT_dark	10
0.984561	1	MYPT_dark	10
0.984561	0	MYPT_dark	10
0.971252	0	MYPT_dark	10
0.961524	0	MYPT_dark	10
0.938873	0	MYPT_dark	10
0.917239	1	MYPT_dark	10
0.894444	0	MYPT_dark	10
0.881764	0	MYPT_dark	10
0.861098	0	MYPT_dark	10
0.848514	0	MYPT_dark	10
0.814394	1	MYPT_dark	10
0.799051	0	MYPT_dark	10
0.75559	2	MYPT_dark	10
0.7266	1	MYPT_dark	10
0.673991	2	MYPT_dark	10
0.645823	1	MYPT_dark	10
0.512922	2	MYPT_dark	10
0.492498	4	MYPT_dark	10
0.464766	3	MYPT_dark	10
0.422418	4	MYPT_dark	10
0.403688	4	MYPT_dark	10
0.38912	1	MYPT_dark	10
0.388346	1	MYPT_dark	10
0.345175	0	MYPT_dark	10
0.317394	3	MYPT_dark	10
0.275772	1	MYPT_dark	10
1	0	MYPT_pole	1
0.988194	0	MYPT_pole	1
0.972573	0	MYPT_pole	1
0.933134	0	MYPT_pole	1
0.905398	0	MYPT_pole	1
0.858432	0	MYPT_pole	1
0.844564	0	MYPT_pole	1
0.820333	0	MYPT_pole	1
0.779296	0	MYPT_pole	1
0.765685	0	MYPT_pole	1
0.715162	0	MYPT_pole	1
0.670877	1	MYPT_pole	1
0.657988	0	MYPT_pole	1
0.602361	0	MYPT_pole	1
0.5539	0	MYPT_pole	1
0.527814	1	MYPT_pole	1
0.485178	1	MYPT_pole	1
0.465484	2	MYPT_pole	1
0.429087	3	MYPT_pole	1
0.39769	0	MYPT_pole	1
0.384647	1	MYPT_pole	1
0.35124	2	MYPT_pole	1
0.317987	0	MYPT_pole	1
0.280095	1	MYPT_pole	1
0.254215	3	MYPT_pole	1
1	0	MYPT_pole	2
0.981531	0	MYPT_pole	2
0.956549	0	MYPT_pole	2
0.936136	0	MYPT_pole	2
0.915772	0	MYPT_pole	2
0.904058	0	MYPT_pole	2
0.869599	0	MYPT_pole	2
0.85808	0	MYPT_pole	2
0.828821	0	MYPT_pole	2
0.778129	0	MYPT_pole	2
0.768505	0	MYPT_pole	2
0.751349	1	MYPT_pole	2
0.736039	0	MYPT_pole	2
0.733998	1	MYPT_pole	2
0.686027	2	MYPT_pole	2
0.671981	2	MYPT_pole	2
0.639951	0	MYPT_pole	2
0.618275	1	MYPT_pole	2
0.597959	0	MYPT_pole	2
0.570741	2	MYPT_pole	2
0.550668	4	MYPT_pole	2
0.50955	3	MYPT_pole	2
0.477521	0	MYPT_pole	2
0.36384	4	MYPT_pole	2
0.345954	0	MYPT_pole	2
0.309405	4	MYPT_pole	2
0.287096	4	MYPT_pole	2
1	0	MYPT_pole	3
0.963674	0	MYPT_pole	3
0.942252	0	MYPT_pole	3
0.942252	0	MYPT_pole	3
0.89959	0	MYPT_pole	3
0.821376	0	MYPT_pole	3
0.785552	0	MYPT_pole	3
0.785552	0	MYPT_pole	3
0.796126	0	MYPT_pole	3
0.746217	0	MYPT_pole	3
0.7232	1	MYPT_pole	3
0.695807	1	MYPT_pole	3
0.669006	1	MYPT_pole	3
0.617274	2	MYPT_pole	3
0.561668	2	MYPT_pole	3
0.512717	1	MYPT_pole	3
0.470738	1	MYPT_pole	3
0.447539	1	MYPT_pole	3
0.40711	2	MYPT_pole	3
0.351823	1	MYPT_pole	3
0.313309	1	MYPT_pole	3
0.257521	2	MYPT_pole	3
1	0	MYPT_pole	4
0.976167	0	MYPT_pole	4
0.965729	0	MYPT_pole	4
0.925673	0	MYPT_pole	4
0.89462	0	MYPT_pole	4
0.870221	0	MYPT_pole	4
0.856435	0	MYPT_pole	4
0.839603	0	MYPT_pole	4
0.833558	0	MYPT_pole	4
0.782586	0	MYPT_pole	4
0.741878	0	MYPT_pole	4
0.692124	0	MYPT_pole	4
0.657244	0	MYPT_pole	4
0.610142	0	MYPT_pole	4
0.578524	3	MYPT_pole	4
0.522289	0	MYPT_pole	4
0.484191	2	MYPT_pole	4
0.473057	5	MYPT_pole	4
0.431044	4	MYPT_pole	4
0.374157	3	MYPT_pole	4
0.343409	3	MYPT_pole	4
0.258383	3	MYPT_pole	4
0.250598	3	MYPT_pole	4
1	1	MYPT_pole	5
0.980016	1	MYPT_pole	5
0.913999	4	MYPT_pole	5
0.904719	4	MYPT_pole	5
0.846929	1	MYPT_pole	5
0.846929	2	MYPT_pole	5
0.825943	3	MYPT_pole	5
0.808858	1	MYPT_pole	5
0.790403	0	MYPT_pole	5
0.751331	2	MYPT_pole	5
0.742157	2	MYPT_pole	5
0.7285	1	MYPT_pole	5
0.695017	4	MYPT_pole	5
0.66338	2	MYPT_pole	5
0.66338	2	MYPT_pole	5
0.619246	4	MYPT_pole	5
0.580649	2	MYPT_pole	5
0.561666	1	MYPT_pole	5
0.530293	2	MYPT_pole	5
0.396098	3	MYPT_pole	5
0.347799	4	MYPT_pole	5
0.288795	1	MYPT_pole	5
0.274558	1	MYPT_pole	5
0.251727	2	MYPT_pole	5
1	2	MYPT_pole	6
0.978011	1	MYPT_pole	6
0.967144	0	MYPT_pole	6
0.930091	2	MYPT_pole	6
0.876409	0	MYPT_pole	6
0.863064	1	MYPT_pole	6
0.831067	1	MYPT_pole	6
0.820806	1	MYPT_pole	6
0.788758	0	MYPT_pole	6
0.740282	0	MYPT_pole	6
0.681696	1	MYPT_pole	6
0.653996	1	MYPT_pole	6
0.627812	1	MYPT_pole	6
0.561593	2	MYPT_pole	6
0.556842	2	MYPT_pole	6
0.556842	0	MYPT_pole	6
0.508871	2	MYPT_pole	6
0.480716	0	MYPT_pole	6
0.437547	2	MYPT_pole	6
0.379417	1	MYPT_pole	6
0.30506	4	MYPT_pole	6
0.291412	2	MYPT_pole	6
0.263206	0	MYPT_pole	6
1	1	MYPT_pole	7
0.967681	1	MYPT_pole	7
0.967681	0	MYPT_pole	7
0.949412	0	MYPT_pole	7
0.929405	0	MYPT_pole	7
0.896887	0	MYPT_pole	7
0.846994	0	MYPT_pole	7
0.840391	1	MYPT_pole	7
0.79715	0	MYPT_pole	7
0.750335	0	MYPT_pole	7
0.722137	1	MYPT_pole	7
0.693889	0	MYPT_pole	7
0.665591	0	MYPT_pole	7
0.611329	0	MYPT_pole	7
0.595095	1	MYPT_pole	7
0.540237	1	MYPT_pole	7
0.512883	1	MYPT_pole	7
0.496798	0	MYPT_pole	7
0.442635	1	MYPT_pole	7
0.394976	2	MYPT_pole	7
0.329047	1	MYPT_pole	7
0.312218	3	MYPT_pole	7
0.288736	4	MYPT_pole	7
0.263913	3	MYPT_pole	7
1	1	MYPT_pole	8
0.987004	0	MYPT_pole	8
0.987004	0	MYPT_pole	8
0.961692	0	MYPT_pole	8
0.93011	0	MYPT_pole	8
0.93011	2	MYPT_pole	8
0.904617	1	MYPT_pole	8
0.871989	0	MYPT_pole	8
0.850723	1	MYPT_pole	8
0.778606	2	MYPT_pole	8
0.778606	1	MYPT_pole	8
0.741843	1	MYPT_pole	8
0.716986	2	MYPT_pole	8
0.677497	0	MYPT_pole	8
0.637871	2	MYPT_pole	8
0.591248	0	MYPT_pole	8
0.55553	2	MYPT_pole	8
0.534354	3	MYPT_pole	8
0.459193	2	MYPT_pole	8
0.41266	1	MYPT_pole	8
0.38385	2	MYPT_pole	8
0.339135	2	MYPT_pole	8
0.309188	1	MYPT_pole	8
0.295601	0	MYPT_pole	8
1	0	MYPT_pole	9
0.989101	1	MYPT_pole	9
0.97564	1	MYPT_pole	9
0.918965	0	MYPT_pole	9
0.879946	2	MYPT_pole	9
0.861308	0	MYPT_pole	9
0.830027	1	MYPT_pole	9
0.777493	0	MYPT_pole	9
0.733406	1	MYPT_pole	9
0.691008	0	MYPT_pole	9
0.656621	2	MYPT_pole	9
0.613079	1	MYPT_pole	9
0.569809	1	MYPT_pole	9
0.531226	0	MYPT_pole	9
0.5	0	MYPT_pole	9
0.447248	2	MYPT_pole	9
0.37842	1	MYPT_pole	9
0.328229	1	MYPT_pole	9
0.313624	0	MYPT_pole	9
0.264305	1	MYPT_pole	9
1	0	MYPT_pole	10
1.01184	0	MYPT_pole	10
0.9834	0	MYPT_pole	10
0.966476	0	MYPT_pole	10
0.926015	0	MYPT_pole	10
0.906039	0	MYPT_pole	10
0.869879	0	MYPT_pole	10
0.838759	0	MYPT_pole	10
0.800055	0	MYPT_pole	10
0.790021	0	MYPT_pole	10
0.790021	0	MYPT_pole	10
0.767872	0	MYPT_pole	10
0.729862	0	MYPT_pole	10
0.709655	0	MYPT_pole	10
0.679182	1	MYPT_pole	10
0.582678	1	MYPT_pole	10
0.554194	2	MYPT_pole	10
0.541015	2	MYPT_pole	10
0.517756	1	MYPT_pole	10
0.487099	3	MYPT_pole	10
0.478683	1	MYPT_pole	10
0.457042	3	MYPT_pole	10
0.423287	3	MYPT_pole	10
0.398363	3	MYPT_pole	10
0.356562	0	MYPT_pole	10
0.320956	0	MYPT_pole	10
0.290992	4	MYPT_pole	10
1	0	MYPT_pole	11
0.994457	0	MYPT_pole	11
0.975583	0	MYPT_pole	11
0.95546	0	MYPT_pole	11
0.936735	0	MYPT_pole	11
0.934289	0	MYPT_pole	11
0.90343	0	MYPT_pole	11
0.860388	0	MYPT_pole	11
0.847206	0	MYPT_pole	11
0.823089	0	MYPT_pole	11
0.764917	0	MYPT_pole	11
0.751585	0	MYPT_pole	11
0.697458	0	MYPT_pole	11
0.675588	0	MYPT_pole	11
0.67404	0	MYPT_pole	11
0.621062	0	MYPT_pole	11
0.600539	0	MYPT_pole	11
0.546362	0	MYPT_pole	11
0.53318	0	MYPT_pole	11
0.512209	0	MYPT_pole	11
0.467569	0	MYPT_pole	11
0.443102	1	MYPT_pole	11
0.397463	0	MYPT_pole	11
0.338343	0	MYPT_pole	11
0.335897	0	MYPT_pole	11
0.301393	1	MYPT_pole	11
0.290757	0	MYPT_pole	11
1	0	MYPT_pole	12
0.970499	0	MYPT_pole	12
0.9064	0	MYPT_pole	12
0.886453	0	MYPT_pole	12
0.886453	0	MYPT_pole	12
0.863783	0	MYPT_pole	12
0.842994	0	MYPT_pole	12
0.820423	0	MYPT_pole	12
0.803495	0	MYPT_pole	12
0.770826	0	MYPT_pole	12
0.66505	0	MYPT_pole	12
0.640499	0	MYPT_pole	12
0.590902	0	MYPT_pole	12
0.546305	0	MYPT_pole	12
0.528436	0	MYPT_pole	12
0.49651	0	MYPT_pole	12
0.45122	0	MYPT_pole	12
0.421967	0	MYPT_pole	12
0.375538	0	MYPT_pole	12
0.352373	0	MYPT_pole	12
0.320398	0	MYPT_pole	12
0.298124	0	MYPT_pole	12
0.276939	2	MYPT_pole	12
1	0	MYPT_pole	13
0.993493	0	MYPT_pole	13
0.988206	0	MYPT_pole	13
0.975525	0	MYPT_pole	13
0.96558	0	MYPT_pole	13
0.948388	0	MYPT_pole	13
0.923248	0	MYPT_pole	13
0.903838	0	MYPT_pole	13
0.886461	0	MYPT_pole	13
0.869898	0	MYPT_pole	13
0.833407	0	MYPT_pole	13
0.812149	0	MYPT_pole	13
0.781167	0	MYPT_pole	13
0.771037	0	MYPT_pole	13
0.719166	0	MYPT_pole	13
0.663007	0	MYPT_pole	13
0.612762	0	MYPT_pole	13
0.602854	0	MYPT_pole	13
0.567731	0	MYPT_pole	13
0.543367	0	MYPT_pole	13
0.503734	0	MYPT_pole	13
0.483215	0	MYPT_pole	13
0.447981	0	MYPT_pole	13
0.41101	0	MYPT_pole	13
0.360027	0	MYPT_pole	13
0.335995	0	MYPT_pole	13
0.308821	0	MYPT_pole	13
0.305753	0	MYPT_pole	13
0.273477	0	MYPT_pole	13

## Sheet: 4f
Time (min)	Ring diameter	Exp	CellID
0	1	Control_pole	1
15.54	0.975877	Control_pole	1
31.08	0.934661	Control_pole	1
46.62	0.900421	Control_pole	1
62.16	0.840513	Control_pole	1
77.7	0.79115	Control_pole	1
93.24	0.71974	Control_pole	1
108.78	0.668939	Control_pole	1
124.32	0.629	Control_pole	1
139.86	0.557112	Control_pole	1
155.4	0.502902	Control_pole	1
170.94	0.424996	Control_pole	1
186.48	0.393631	Control_pole	1
202.02	0.349646	Control_pole	1
217.56	0.299483	Control_pole	1
233.1	0.28633	Control_pole	1
248.64	0.28633	Control_pole	1
264.18	0.255551	Control_pole	1
279.72	0.217743	Control_pole	1
295.26	0.175302	Control_pole	1
310.8	0.175302	Control_pole	1
326.34	0.175302	Control_pole	1
341.88	0.175302	Control_pole	1
357.42	0.175302	Control_pole	1
372.96	0.175302	Control_pole	1
388.5	0.175302	Control_pole	1
404.04	0.175302	Control_pole	1
419.58	0.175302	Control_pole	1
435.12	0.175302	Control_pole	1
450.66	0.175302	Control_pole	1
466.2	0.175302	Control_pole	1
481.74	0.175302	Control_pole	1
497.28	0.175302	Control_pole	1
512.82	0.175302	Control_pole	1
528.36	0.175302	Control_pole	1
543.9	0.175302	Control_pole	1
559.44	0.175302	Control_pole	1
574.98	0.175302	Control_pole	1
590.52	0.175302	Control_pole	1
606.06	0.175	Control_pole	1
0	1	Control_pole	2
15.54	0.981675	Control_pole	2
31.08	0.959969	Control_pole	2
46.62	0.959969	Control_pole	2
62.16	0.926647	Control_pole	2
77.7	0.920757	Control_pole	2
93.24	0.905541	Control_pole	2
108.78	0.880999	Control_pole	2
124.32	0.868946	Control_pole	2
139.86	0.845604	Control_pole	2
155.4	0.826462	Control_pole	2
170.94	0.795048	Control_pole	2
186.48	0.795048	Control_pole	2
202.02	0.753	Control_pole	2
217.56	0.729112	Control_pole	2
233.1	0.700316	Control_pole	2
248.64	0.673048	Control_pole	2
264.18	0.633999	Control_pole	2
279.72	0.599258	Control_pole	2
295.26	0.599258	Control_pole	2
310.8	0.551647	Control_pole	2
326.34	0.51947	Control_pole	2
341.88	0.471204	Control_pole	2
357.42	0.413449	Control_pole	2
372.96	0.33966	Control_pole	2
388.5	0.313264	Control_pole	2
404.04	0.279996	Control_pole	2
419.58	0.235329	Control_pole	2
435.12	0.202171	Control_pole	2
450.66	0.196117	Control_pole	2
466.2	0.173975	Control_pole	2
481.74	0.173975	Control_pole	2
497.28	0.173975	Control_pole	2
512.82	0.173975	Control_pole	2
528.36	0.173975	Control_pole	2
543.9	0.173975	Control_pole	2
559.44	0.173975	Control_pole	2
574.98	0.173975	Control_pole	2
590.52	0.173975	Control_pole	2
606.06	0.174	Control_pole	2
0	1	Control_pole	3
15.54	0.978294	Control_pole	3
31.08	0.978294	Control_pole	3
46.62	0.957877	Control_pole	3
62.16	0.933054	Control_pole	3
77.7	0.926929	Control_pole	3
93.24	0.926929	Control_pole	3
108.78	0.910864	Control_pole	3
124.32	0.888513	Control_pole	3
139.86	0.855093	Control_pole	3
155.4	0.840909	Control_pole	3
170.94	0.831184	Control_pole	3
186.48	0.807382	Control_pole	3
202.02	0.769557	Control_pole	3
217.56	0.760262	Control_pole	3
233.1	0.722921	Control_pole	3
248.64	0.668225	Control_pole	3
264.18	0.64942	Control_pole	3
279.72	0.619332	Control_pole	3
295.26	0.604502	Control_pole	3
310.8	0.616591	Control_pole	3
326.34	0.586074	Control_pole	3
341.88	0.56614	Control_pole	3
357.42	0.522996	Control_pole	3
372.96	0.498442	Control_pole	3
388.5	0.489201	Control_pole	3
404.04	0.453256	Control_pole	3
419.58	0.439877	Control_pole	3
435.12	0.388137	Control_pole	3
450.66	0.356222	Control_pole	3
466.2	0.281861	Control_pole	3
481.74	0.221631	Control_pole	3
497.28	0.207608	Control_pole	3
512.82	0.176768	Control_pole	3
528.36	0.176768	Control_pole	3
543.9	0.176768	Control_pole	3
559.44	0.176768	Control_pole	3
574.98	0.176768	Control_pole	3
590.52	0.176768	Control_pole	3
606.06	0.177	Control_pole	3
0	1	Control_pole	4
15.54	0.974186	Control_pole	4
31.08	0.974186	Control_pole	4
46.62	0.949915	Control_pole	4
62.16	0.949915	Control_pole	4
77.7	0.94295	Control_pole	4
93.24	0.917469	Control_pole	4
108.78	0.887985	Control_pole	4
124.32	0.873014	Control_pole	4
139.86	0.844739	Control_pole	4
155.4	0.837858	Control_pole	4
170.94	0.828308	Control_pole	4
186.48	0.828308	Control_pole	4
202.02	0.787356	Control_pole	4
217.56	0.773594	Control_pole	4
233.1	0.758831	Control_pole	4
248.64	0.719213	Control_pole	4
264.18	0.6856	Control_pole	4
279.72	0.643313	Control_pole	4
295.26	0.643313	Control_pole	4
310.8	0.630927	Control_pole	4
326.34	0.590809	Control_pole	4
341.88	0.577213	Control_pole	4
357.42	0.559698	Control_pole	4
372.96	0.554527	Control_pole	4
388.5	0.529839	Control_pole	4
404.04	0.490804	Control_pole	4
419.58	0.452104	Control_pole	4
435.12	0.438926	Control_pole	4
450.66	0.415906	Control_pole	4
466.2	0.401518	Control_pole	4
481.74	0.401518	Control_pole	4
497.28	0.363652	Control_pole	4
512.82	0.329038	Control_pole	4
528.36	0.310271	Control_pole	4
543.9	0.280454	Control_pole	4
559.44	0.260645	Control_pole	4
574.98	0.24413	Control_pole	4
590.52	0.204554	Control_pole	4
606.06	0.188081	Control_pole	4
0	1	Control_pole	5
15.54	0.99246	Control_pole	5
31.08	0.964303	Control_pole	5
46.62	0.928289	Control_pole	5
62.16	0.905827	Control_pole	5
77.7	0.868442	Control_pole	5
93.24	0.868442	Control_pole	5
108.78	0.834959	Control_pole	5
124.32	0.821988	Control_pole	5
139.86	0.768205	Control_pole	5
155.4	0.768205	Control_pole	5
170.94	0.727867	Control_pole	5
186.48	0.727867	Control_pole	5
202.02	0.691959	Control_pole	5
217.56	0.635908	Control_pole	5
233.1	0.568099	Control_pole	5
248.64	0.554917	Control_pole	5
264.18	0.534142	Control_pole	5
279.72	0.483364	Control_pole	5
295.26	0.400316	Control_pole	5
310.8	0.308041	Control_pole	5
326.34	0.281308	Control_pole	5
341.88	0.237332	Control_pole	5
357.42	0.226153	Control_pole	5
372.96	0.226153	Control_pole	5
388.5	0.226153	Control_pole	5
404.04	0.185183	Control_pole	5
419.58	0.185183	Control_pole	5
435.12	0.185183	Control_pole	5
450.66	0.185183	Control_pole	5
466.2	0.185183	Control_pole	5
481.74	0.185183	Control_pole	5
497.28	0.185183	Control_pole	5
512.82	0.185183	Control_pole	5
528.36	0.185183	Control_pole	5
543.9	0.185183	Control_pole	5
559.44	0.185183	Control_pole	5
574.98	0.185183	Control_pole	5
590.52	0.185183	Control_pole	5
606.06	0.185183	Control_pole	5
0	1	Control_pole	6
15.54	0.981982	Control_pole	6
31.08	0.945946	Control_pole	6
46.62	0.918919	Control_pole	6
62.16	0.918919	Control_pole	6
77.7	0.906998	Control_pole	6
93.24	0.906998	Control_pole	6
108.78	0.891178	Control_pole	6
124.32	0.874094	Control_pole	6
139.86	0.874094	Control_pole	6
155.4	0.85256	Control_pole	6
170.94	0.839486	Control_pole	6
186.48	0.788508	Control_pole	6
202.02	0.748846	Control_pole	6
217.56	0.748846	Control_pole	6
233.1	0.724951	Control_pole	6
248.64	0.710174	Control_pole	6
264.18	0.69688	Control_pole	6
279.72	0.685234	Control_pole	6
295.26	0.661393	Control_pole	6
310.8	0.636399	Control_pole	6
326.34	0.628818	Control_pole	6
341.88	0.628818	Control_pole	6
357.42	0.612942	Control_pole	6
372.96	0.611679	Control_pole	6
388.5	0.598165	Control_pole	6
404.04	0.577071	Control_pole	6
419.58	0.577071	Control_pole	6
435.12	0.550264	Control_pole	6
450.66	0.53296	Control_pole	6
466.2	0.498901	Control_pole	6
481.74	0.478356	Control_pole	6
497.28	0.478356	Control_pole	6
512.82	0.45457	Control_pole	6
528.36	0.437926	Control_pole	6
543.9	0.437926	Control_pole	6
559.44	0.416886	Control_pole	6
574.98	0.415623	Control_pole	6
590.52	0.415623	Control_pole	6
606.06	0.405405	Control_pole	6
0	1	Control_pole	7
15.54	0.981569	Control_pole	7
31.08	0.959645	Control_pole	7
46.62	0.936808	Control_pole	7
62.16	0.923267	Control_pole	7
77.7	0.889575	Control_pole	7
93.24	0.889575	Control_pole	7
108.78	0.871628	Control_pole	7
124.32	0.86115	Control_pole	7
139.86	0.842826	Control_pole	7
155.4	0.811016	Control_pole	7
170.94	0.773294	Control_pole	7
186.48	0.762762	Control_pole	7
202.02	0.745889	Control_pole	7
217.56	0.703708	Control_pole	7
233.1	0.687372	Control_pole	7
248.64	0.659323	Control_pole	7
264.18	0.629285	Control_pole	7
279.72	0.60489	Control_pole	7
295.26	0.555078	Control_pole	7
310.8	0.534981	Control_pole	7
326.34	0.531327	Control_pole	7
341.88	0.49065	Control_pole	7
357.42	0.464858	Control_pole	7
372.96	0.461204	Control_pole	7
388.5	0.448737	Control_pole	7
404.04	0.427781	Control_pole	7
419.58	0.427781	Control_pole	7
435.12	0.404084	Control_pole	7
450.66	0.402472	Control_pole	7
466.2	0.392101	Control_pole	7
481.74	0.372434	Control_pole	7
497.28	0.351585	Control_pole	7
512.82	0.349597	Control_pole	7
528.36	0.323589	Control_pole	7
543.9	0.306448	Control_pole	7
559.44	0.306448	Control_pole	7
574.98	0.306448	Control_pole	7
590.52	0.306448	Control_pole	7
606.06	0.306	Control_pole	7
0	1	MYPT_dark	1
15.54	0.980297	MYPT_dark	1
31.08	0.980297	MYPT_dark	1
46.62	0.959633	MYPT_dark	1
62.16	0.96291	MYPT_dark	1
77.7	0.948755	MYPT_dark	1
93.24	0.920271	MYPT_dark	1
108.78	0.884841	MYPT_dark	1
124.32	0.845435	MYPT_dark	1
139.86	0.810703	MYPT_dark	1
155.4	0.784972	MYPT_dark	1
170.94	0.74941	MYPT_dark	1
186.48	0.704631	MYPT_dark	1
202.02	0.659065	MYPT_dark	1
217.56	0.638576	MYPT_dark	1
233.1	0.603277	MYPT_dark	1
248.64	0.57204	MYPT_dark	1
264.18	0.544211	MYPT_dark	1
279.72	0.532547	MYPT_dark	1
295.26	0.485277	MYPT_dark	1
310.8	0.443425	MYPT_dark	1
326.34	0.426518	MYPT_dark	1
341.88	0.40367	MYPT_dark	1
357.42	0.349061	MYPT_dark	1
372.96	0.302141	MYPT_dark	1
388.5	0.271254	MYPT_dark	1
404.04	0.265356	MYPT_dark	1
419.58	0.254653	MYPT_dark	1
435.12	0.241765	MYPT_dark	1
450.66	0.216994	MYPT_dark	1
466.2	0.210266	MYPT_dark	1
481.74	0.185845	MYPT_dark	1
497.28	0.160638	MYPT_dark	1
512.82	0.139275	MYPT_dark	1
528.36	0.139275	MYPT_dark	1
543.9	0.139275	MYPT_dark	1
559.44	0.139275	MYPT_dark	1
574.98	0.139275	MYPT_dark	1
590.52	0.139275	MYPT_dark	1
606.06	0.139	MYPT_dark	1
0	1	MYPT_dark	2
15.54	0.96499	MYPT_dark	2
31.08	0.926966	MYPT_dark	2
46.62	0.889471	MYPT_dark	2
62.16	0.861918	MYPT_dark	2
77.7	0.825903	MYPT_dark	2
93.24	0.825903	MYPT_dark	2
108.78	0.768629	MYPT_dark	2
124.32	0.730552	MYPT_dark	2
139.86	0.709768	MYPT_dark	2
155.4	0.677455	MYPT_dark	2
170.94	0.677455	MYPT_dark	2
186.48	0.625575	MYPT_dark	2
202.02	0.584166	MYPT_dark	2
217.56	0.523243	MYPT_dark	2
233.1	0.497805	MYPT_dark	2
248.64	0.497805	MYPT_dark	2
264.18	0.45756	MYPT_dark	2
279.72	0.427468	MYPT_dark	2
295.26	0.371675	MYPT_dark	2
310.8	0.353218	MYPT_dark	2
326.34	0.317362	MYPT_dark	2
341.88	0.285473	MYPT_dark	2
357.42	0.285473	MYPT_dark	2
372.96	0.229044	MYPT_dark	2
388.5	0.180285	MYPT_dark	2
404.04	0.180285	MYPT_dark	2
419.58	0.180285	MYPT_dark	2
435.12	0.180285	MYPT_dark	2
450.66	0.180285	MYPT_dark	2
466.2	0.180285	MYPT_dark	2
481.74	0.180285	MYPT_dark	2
497.28	0.180285	MYPT_dark	2
512.82	0.180285	MYPT_dark	2
528.36	0.180285	MYPT_dark	2
543.9	0.180285	MYPT_dark	2
559.44	0.180285	MYPT_dark	2
574.98	0.180285	MYPT_dark	2
590.52	0.180285	MYPT_dark	2
606.06	0.18	MYPT_dark	2
0	1	MYPT_dark	3
15.54	0.984106	MYPT_dark	3
31.08	0.973293	MYPT_dark	3
46.62	0.946399	MYPT_dark	3
62.16	0.904498	MYPT_dark	3
77.7	0.880214	MYPT_dark	3
93.24	0.850571	MYPT_dark	3
108.78	0.826381	MYPT_dark	3
124.32	0.826381	MYPT_dark	3
139.86	0.815754	MYPT_dark	3
155.4	0.807504	MYPT_dark	3
170.94	0.781496	MYPT_dark	3
186.48	0.759963	MYPT_dark	3
202.02	0.733955	MYPT_dark	3
217.56	0.711582	MYPT_dark	3
233.1	0.673829	MYPT_dark	3
248.64	0.64577	MYPT_dark	3
264.18	0.611839	MYPT_dark	3
279.72	0.554929	MYPT_dark	3
295.26	0.513773	MYPT_dark	3
310.8	0.487812	MYPT_dark	3
326.34	0.487812	MYPT_dark	3
341.88	0.453321	MYPT_dark	3
357.42	0.435842	MYPT_dark	3
372.96	0.403962	MYPT_dark	3
388.5	0.376043	MYPT_dark	3
404.04	0.362852	MYPT_dark	3
419.58	0.337917	MYPT_dark	3
435.12	0.313587	MYPT_dark	3
450.66	0.269075	MYPT_dark	3
466.2	0.269075	MYPT_dark	3
481.74	0.241389	MYPT_dark	3
497.28	0.210907	MYPT_dark	3
512.82	0.188534	MYPT_dark	3
528.36	0.188534	MYPT_dark	3
543.9	0.150967	MYPT_dark	3
559.44	0.150967	MYPT_dark	3
574.98	0.150967	MYPT_dark	3
590.52	0.150967	MYPT_dark	3
606.06	0.150967	MYPT_dark	3
0	1	MYPT_dark	4
15.54	0.982519	MYPT_dark	4
31.08	0.980679	MYPT_dark	4
46.62	0.952265	MYPT_dark	4
62.16	0.923094	MYPT_dark	4
77.7	0.897927	MYPT_dark	4
93.24	0.872598	MYPT_dark	4
108.78	0.852844	MYPT_dark	4
124.32	0.814634	MYPT_dark	4
139.86	0.764897	MYPT_dark	4
155.4	0.714618	MYPT_dark	4
170.94	0.664285	MYPT_dark	4
186.48	0.601775	MYPT_dark	4
202.02	0.57071	MYPT_dark	4
217.56	0.545218	MYPT_dark	4
233.1	0.502787	MYPT_dark	4
248.64	0.455539	MYPT_dark	4
264.18	0.418466	MYPT_dark	4
279.72	0.412946	MYPT_dark	4
295.26	0.375277	MYPT_dark	4
310.8	0.338745	MYPT_dark	4
326.34	0.264653	MYPT_dark	4
341.88	0.255344	MYPT_dark	4
357.42	0.229258	MYPT_dark	4
372.96	0.200411	MYPT_dark	4
388.5	0.178655	MYPT_dark	4
404.04	0.150349	MYPT_dark	4
419.58	0.150349	MYPT_dark	4
435.12	0.150349	MYPT_dark	4
450.66	0.150349	MYPT_dark	4
466.2	0.150349	MYPT_dark	4
481.74	0.150349	MYPT_dark	4
497.28	0.150349	MYPT_dark	4
512.82	0.150349	MYPT_dark	4
528.36	0.150349	MYPT_dark	4
543.9	0.150349	MYPT_dark	4
559.44	0.150349	MYPT_dark	4
574.98	0.150349	MYPT_dark	4
590.52	0.150349	MYPT_dark	4
606.06	0.150349	MYPT_dark	4
0	1	MYPT_dark	5
15.54	0.981391	MYPT_dark	5
31.08	0.981391	MYPT_dark	5
46.62	0.958828	MYPT_dark	5
62.16	0.929984	MYPT_dark	5
77.7	0.929984	MYPT_dark	5
93.24	0.89793	MYPT_dark	5
108.78	0.89793	MYPT_dark	5
124.32	0.865643	MYPT_dark	5
139.86	0.847592	MYPT_dark	5
155.4	0.821493	MYPT_dark	5
170.94	0.821493	MYPT_dark	5
186.48	0.789905	MYPT_dark	5
202.02	0.766318	MYPT_dark	5
217.56	0.736962	MYPT_dark	5
233.1	0.718632	MYPT_dark	5
248.64	0.699698	MYPT_dark	5
264.18	0.669505	MYPT_dark	5
279.72	0.640893	MYPT_dark	5
295.26	0.584368	MYPT_dark	5
310.8	0.573157	MYPT_dark	5
326.34	0.557897	MYPT_dark	5
341.88	0.523889	MYPT_dark	5
357.42	0.496534	MYPT_dark	5
372.96	0.464806	MYPT_dark	5
388.5	0.444615	MYPT_dark	5
404.04	0.420377	MYPT_dark	5
419.58	0.400279	MYPT_dark	5
435.12	0.362177	MYPT_dark	5
450.66	0.34287	MYPT_dark	5
466.2	0.299186	MYPT_dark	5
481.74	0.283089	MYPT_dark	5
497.28	0.2408	MYPT_dark	5
512.82	0.222331	MYPT_dark	5
528.36	0.222331	MYPT_dark	5
543.9	0.180274	MYPT_dark	5
559.44	0.180274	MYPT_dark	5
574.98	0.163573	MYPT_dark	5
590.52	0.163573	MYPT_dark	5
606.06	0.164	MYPT_dark	5
0	1	MYPT_dark	6
15.54	0.965149	MYPT_dark	6
31.08	0.946989	MYPT_dark	6
46.62	0.946989	MYPT_dark	6
62.16	0.930851	MYPT_dark	6
77.7	0.926943	MYPT_dark	6
93.24	0.910621	MYPT_dark	6
108.78	0.910621	MYPT_dark	6
124.32	0.883264	MYPT_dark	6
139.86	0.883264	MYPT_dark	6
155.4	0.855862	MYPT_dark	6
170.94	0.855862	MYPT_dark	6
186.48	0.835908	MYPT_dark	6
202.02	0.827494	MYPT_dark	6
217.56	0.809241	MYPT_dark	6
233.1	0.809241	MYPT_dark	6
248.64	0.75554	MYPT_dark	6
264.18	0.721563	MYPT_dark	6
279.72	0.703034	MYPT_dark	6
295.26	0.685701	MYPT_dark	6
310.8	0.671632	MYPT_dark	6
326.34	0.649103	MYPT_dark	6
341.88	0.625931	MYPT_dark	6
357.42	0.60492	MYPT_dark	6
372.96	0.56354	MYPT_dark	6
388.5	0.485425	MYPT_dark	6
404.04	0.446299	MYPT_dark	6
419.58	0.404966	MYPT_dark	6
435.12	0.369793	MYPT_dark	6
450.66	0.349195	MYPT_dark	6
466.2	0.319218	MYPT_dark	6
481.74	0.302667	MYPT_dark	6
497.28	0.289057	MYPT_dark	6
512.82	0.289057	MYPT_dark	6
528.36	0.289057	MYPT_dark	6
543.9	0.289057	MYPT_dark	6
559.44	0.289057	MYPT_dark	6
574.98	0.289057	MYPT_dark	6
590.52	0.289057	MYPT_dark	6
606.06	0.289057	MYPT_dark	6
0	1	MYPT_dark	7
15.54	0.973736	MYPT_dark	7
31.08	0.973736	MYPT_dark	7
46.62	0.955627	MYPT_dark	7
62.16	0.936596	MYPT_dark	7
77.7	0.936596	MYPT_dark	7
93.24	0.892788	MYPT_dark	7
108.78	0.869755	MYPT_dark	7
124.32	0.848005	MYPT_dark	7
139.86	0.814045	MYPT_dark	7
155.4	0.779368	MYPT_dark	7
170.94	0.763312	MYPT_dark	7
186.48	0.725146	MYPT_dark	7
202.02	0.696214	MYPT_dark	7
217.56	0.662204	MYPT_dark	7
233.1	0.603827	MYPT_dark	7
248.64	0.571201	MYPT_dark	7
264.18	0.527803	MYPT_dark	7
279.72	0.469837	MYPT_dark	7
295.26	0.406946	MYPT_dark	7
310.8	0.396071	MYPT_dark	7
326.34	0.349236	MYPT_dark	7
341.88	0.304145	MYPT_dark	7
357.42	0.287986	MYPT_dark	7
372.96	0.264851	MYPT_dark	7
388.5	0.229968	MYPT_dark	7
404.04	0.227455	MYPT_dark	7
419.58	0.227455	MYPT_dark	7
435.12	0.203652	MYPT_dark	7
450.66	0.166974	MYPT_dark	7
466.2	0.166974	MYPT_dark	7
481.74	0.166974	MYPT_dark	7
497.28	0.166974	MYPT_dark	7
512.82	0.166974	MYPT_dark	7
528.36	0.166974	MYPT_dark	7
543.9	0.166974	MYPT_dark	7
559.44	0.166974	MYPT_dark	7
574.98	0.166974	MYPT_dark	7
590.52	0.166974	MYPT_dark	7
606.06	0.167	MYPT_dark	7
0	1	MYPT_dark	8
15.54	0.984319	MYPT_dark	8
31.08	0.972679	MYPT_dark	8
46.62	0.972679	MYPT_dark	8
62.16	0.949888	MYPT_dark	8
77.7	0.905425	MYPT_dark	8
93.24	0.882682	MYPT_dark	8
108.78	0.883023	MYPT_dark	8
124.32	0.862715	MYPT_dark	8
139.86	0.850687	MYPT_dark	8
155.4	0.818009	MYPT_dark	8
170.94	0.791468	MYPT_dark	8
186.48	0.75543	MYPT_dark	8
202.02	0.741843	MYPT_dark	8
217.56	0.703516	MYPT_dark	8
233.1	0.692413	MYPT_dark	8
248.64	0.675514	MYPT_dark	8
264.18	0.651748	MYPT_dark	8
279.72	0.628032	MYPT_dark	8
295.26	0.60563	MYPT_dark	8
310.8	0.558147	MYPT_dark	8
326.34	0.519821	MYPT_dark	8
341.88	0.508084	MYPT_dark	8
357.42	0.459336	MYPT_dark	8
372.96	0.432113	MYPT_dark	8
388.5	0.380491	MYPT_dark	8
404.04	0.336174	MYPT_dark	8
419.58	0.353657	MYPT_dark	8
435.12	0.299357	MYPT_dark	8
450.66	0.245641	MYPT_dark	8
466.2	0.211211	MYPT_dark	8
481.74	0.211211	MYPT_dark	8
497.28	0.211211	MYPT_dark	8
512.82	0.211211	MYPT_dark	8
528.36	0.211211	MYPT_dark	8
543.9	0.211211	MYPT_dark	8
559.44	0.211211	MYPT_dark	8
574.98	0.211211	MYPT_dark	8
590.52	0.211211	MYPT_dark	8
606.06	0.211211	MYPT_dark	8
0	1	MYPT_dark	9
15.54	0.977839	MYPT_dark	9
31.08	0.977839	MYPT_dark	9
46.62	0.931991	MYPT_dark	9
62.16	0.909239	MYPT_dark	9
77.7	0.87644	MYPT_dark	9
93.24	0.838964	MYPT_dark	9
108.78	0.817837	MYPT_dark	9
124.32	0.809268	MYPT_dark	9
139.86	0.778932	MYPT_dark	9
155.4	0.739043	MYPT_dark	9
170.94	0.703093	MYPT_dark	9
186.48	0.666995	MYPT_dark	9
202.02	0.646459	MYPT_dark	9
217.56	0.599281	MYPT_dark	9
233.1	0.564119	MYPT_dark	9
248.64	0.528858	MYPT_dark	9
264.18	0.495026	MYPT_dark	9
279.72	0.453364	MYPT_dark	9
295.26	0.408992	MYPT_dark	9
310.8	0.364917	MYPT_dark	9
326.34	0.319364	MYPT_dark	9
341.88	0.290505	MYPT_dark	9
357.42	0.261992	MYPT_dark	9
372.96	0.193637	MYPT_dark	9
388.5	0.191618	MYPT_dark	9
404.04	0.191618	MYPT_dark	9
419.58	0.191618	MYPT_dark	9
435.12	0.191618	MYPT_dark	9
450.66	0.191618	MYPT_dark	9
466.2	0.191618	MYPT_dark	9
481.74	0.191618	MYPT_dark	9
497.28	0.191618	MYPT_dark	9
512.82	0.191618	MYPT_dark	9
528.36	0.191618	MYPT_dark	9
543.9	0.191618	MYPT_dark	9
559.44	0.191618	MYPT_dark	9
574.98	0.191618	MYPT_dark	9
590.52	0.191618	MYPT_dark	9
606.06	0.191618	MYPT_dark	9
0	1	MYPT_dark	10
15.54	0.984561	MYPT_dark	10
31.08	0.984561	MYPT_dark	10
46.62	0.971252	MYPT_dark	10
62.16	0.961524	MYPT_dark	10
77.7	0.938873	MYPT_dark	10
93.24	0.917239	MYPT_dark	10
108.78	0.894444	MYPT_dark	10
124.32	0.881764	MYPT_dark	10
139.86	0.861098	MYPT_dark	10
155.4	0.848514	MYPT_dark	10
170.94	0.814394	MYPT_dark	10
186.48	0.799051	MYPT_dark	10
202.02	0.75559	MYPT_dark	10
217.56	0.7266	MYPT_dark	10
233.1	0.673991	MYPT_dark	10
248.64	0.645823	MYPT_dark	10
264.18	0.512922	MYPT_dark	10
279.72	0.492498	MYPT_dark	10
295.26	0.464766	MYPT_dark	10
310.8	0.422418	MYPT_dark	10
326.34	0.403688	MYPT_dark	10
341.88	0.38912	MYPT_dark	10
357.42	0.388346	MYPT_dark	10
372.96	0.345175	MYPT_dark	10
388.5	0.317394	MYPT_dark	10
404.04	0.275772	MYPT_dark	10
419.58	0.243587	MYPT_dark	10
435.12	0.220405	MYPT_dark	10
450.66	0.183041	MYPT_dark	10
466.2	0.111799	MYPT_dark	10
481.74	0.111799	MYPT_dark	10
497.28	0.111799	MYPT_dark	10
512.82	0.111799	MYPT_dark	10
528.36	0.111799	MYPT_dark	10
543.9	0.111799	MYPT_dark	10
559.44	0.111799	MYPT_dark	10
574.98	0.111799	MYPT_dark	10
590.52	0.111799	MYPT_dark	10
606.06	0.11	MYPT_dark	10
0	1	MYPT_pole	1
15.54	0.988194	MYPT_pole	1
31.08	0.972573	MYPT_pole	1
46.62	0.933134	MYPT_pole	1
62.16	0.905398	MYPT_pole	1
77.7	0.858432	MYPT_pole	1
93.24	0.844564	MYPT_pole	1
108.78	0.820333	MYPT_pole	1
124.32	0.779296	MYPT_pole	1
139.86	0.765685	MYPT_pole	1
155.4	0.715162	MYPT_pole	1
170.94	0.670877	MYPT_pole	1
186.48	0.657988	MYPT_pole	1
202.02	0.602361	MYPT_pole	1
217.56	0.5539	MYPT_pole	1
233.1	0.527814	MYPT_pole	1
248.64	0.485178	MYPT_pole	1
264.18	0.465484	MYPT_pole	1
279.72	0.429087	MYPT_pole	1
295.26	0.39769	MYPT_pole	1
310.8	0.384647	MYPT_pole	1
326.34	0.35124	MYPT_pole	1
341.88	0.317987	MYPT_pole	1
357.42	0.280095	MYPT_pole	1
372.96	0.254215	MYPT_pole	1
388.5	0.218951	MYPT_pole	1
404.04	0.213126	MYPT_pole	1
419.58	0.213126	MYPT_pole	1
435.12	0.188122	MYPT_pole	1
450.66	0.188122	MYPT_pole	1
466.2	0.188122	MYPT_pole	1
481.74	0.188122	MYPT_pole	1
497.28	0.188122	MYPT_pole	1
512.82	0.188122	MYPT_pole	1
528.36	0.188122	MYPT_pole	1
543.9	0.194313	MYPT_pole	1
559.44	0.194313	MYPT_pole	1
574.98	0.194313	MYPT_pole	1
590.52	0.194313	MYPT_pole	1
606.06	0.194313	MYPT_pole	1
0	1	MYPT_pole	2
15.54	0.981531	MYPT_pole	2
31.08	0.956549	MYPT_pole	2
46.62	0.936136	MYPT_pole	2
62.16	0.915772	MYPT_pole	2
77.7	0.904058	MYPT_pole	2
93.24	0.869599	MYPT_pole	2
108.78	0.85808	MYPT_pole	2
124.32	0.828821	MYPT_pole	2
139.86	0.778129	MYPT_pole	2
155.4	0.768505	MYPT_pole	2
170.94	0.751349	MYPT_pole	2
186.48	0.736039	MYPT_pole	2
202.02	0.733998	MYPT_pole	2
217.56	0.686027	MYPT_pole	2
233.1	0.671981	MYPT_pole	2
248.64	0.639951	MYPT_pole	2
264.18	0.618275	MYPT_pole	2
279.72	0.597959	MYPT_pole	2
295.26	0.570741	MYPT_pole	2
310.8	0.550668	MYPT_pole	2
326.34	0.50955	MYPT_pole	2
341.88	0.477521	MYPT_pole	2
357.42	0.36384	MYPT_pole	2
372.96	0.345954	MYPT_pole	2
388.5	0.309405	MYPT_pole	2
404.04	0.287096	MYPT_pole	2
419.58	0.234945	MYPT_pole	2
435.12	0.196938	MYPT_pole	2
450.66	0.182309	MYPT_pole	2
466.2	0.14644	MYPT_pole	2
481.74	0.14644	MYPT_pole	2
497.28	0.103329	MYPT_pole	2
512.82	0.103329	MYPT_pole	2
528.36	0.103329	MYPT_pole	2
543.9	0.115947	MYPT_pole	2
559.44	0.115947	MYPT_pole	2
574.98	0.115947	MYPT_pole	2
590.52	0.115947	MYPT_pole	2
606.06	0.115947	MYPT_pole	2
0	1	MYPT_pole	3
15.54	0.963674	MYPT_pole	3
31.08	0.942252	MYPT_pole	3
46.62	0.942252	MYPT_pole	3
62.16	0.89959	MYPT_pole	3
77.7	0.821376	MYPT_pole	3
93.24	0.785552	MYPT_pole	3
108.78	0.785552	MYPT_pole	3
124.32	0.796126	MYPT_pole	3
139.86	0.746217	MYPT_pole	3
155.4	0.7232	MYPT_pole	3
170.94	0.695807	MYPT_pole	3
186.48	0.669006	MYPT_pole	3
202.02	0.617274	MYPT_pole	3
217.56	0.561668	MYPT_pole	3
233.1	0.512717	MYPT_pole	3
248.64	0.470738	MYPT_pole	3
264.18	0.447539	MYPT_pole	3
279.72	0.40711	MYPT_pole	3
295.26	0.351823	MYPT_pole	3
310.8	0.313309	MYPT_pole	3
326.34	0.257521	MYPT_pole	3
341.88	0.208159	MYPT_pole	3
357.42	0.171696	MYPT_pole	3
372.96	0.148815	MYPT_pole	3
388.5	0.130036	MYPT_pole	3
404.04	0.130036	MYPT_pole	3
419.58	0.130036	MYPT_pole	3
435.12	0.130036	MYPT_pole	3
450.66	0.130036	MYPT_pole	3
466.2	0.130036	MYPT_pole	3
481.74	0.130036	MYPT_pole	3
497.28	0.130036	MYPT_pole	3
512.82	0.130036	MYPT_pole	3
528.36	0.130036	MYPT_pole	3
543.9	0.153288	MYPT_pole	3
559.44	0.153288	MYPT_pole	3
574.98	0.153288	MYPT_pole	3
590.52	0.153288	MYPT_pole	3
606.06	0.153288	MYPT_pole	3
0	1	MYPT_pole	4
15.54	0.976167	MYPT_pole	4
31.08	0.965729	MYPT_pole	4
46.62	0.925673	MYPT_pole	4
62.16	0.89462	MYPT_pole	4
77.7	0.870221	MYPT_pole	4
93.24	0.856435	MYPT_pole	4
108.78	0.839603	MYPT_pole	4
124.32	0.833558	MYPT_pole	4
139.86	0.782586	MYPT_pole	4
155.4	0.741878	MYPT_pole	4
170.94	0.692124	MYPT_pole	4
186.48	0.657244	MYPT_pole	4
202.02	0.610142	MYPT_pole	4
217.56	0.578524	MYPT_pole	4
233.1	0.522289	MYPT_pole	4
248.64	0.484191	MYPT_pole	4
264.18	0.473057	MYPT_pole	4
279.72	0.431044	MYPT_pole	4
295.26	0.374157	MYPT_pole	4
310.8	0.343409	MYPT_pole	4
326.34	0.258383	MYPT_pole	4
341.88	0.250598	MYPT_pole	4
357.42	0.216805	MYPT_pole	4
372.96	0.188623	MYPT_pole	4
388.5	0.153264	MYPT_pole	4
404.04	0.153264	MYPT_pole	4
419.58	0.153264	MYPT_pole	4
435.12	0.153264	MYPT_pole	4
450.66	0.153264	MYPT_pole	4
466.2	0.153264	MYPT_pole	4
481.74	0.153264	MYPT_pole	4
497.28	0.153264	MYPT_pole	4
512.82	0.153264	MYPT_pole	4
528.36	0.153264	MYPT_pole	4
543.9	0.146962	MYPT_pole	4
559.44	0.146962	MYPT_pole	4
574.98	0.146962	MYPT_pole	4
590.52	0.146962	MYPT_pole	4
606.06	0.146962	MYPT_pole	4
0	1	MYPT_pole	5
15.54	0.989101	MYPT_pole	5
31.08	0.97564	MYPT_pole	5
46.62	0.918965	MYPT_pole	5
62.16	0.879946	MYPT_pole	5
77.7	0.861308	MYPT_pole	5
93.24	0.830027	MYPT_pole	5
108.78	0.777493	MYPT_pole	5
124.32	0.733406	MYPT_pole	5
139.86	0.691008	MYPT_pole	5
155.4	0.656621	MYPT_pole	5
170.94	0.613079	MYPT_pole	5
186.48	0.569809	MYPT_pole	5
202.02	0.531226	MYPT_pole	5
217.56	0.5	MYPT_pole	5
233.1	0.447248	MYPT_pole	5
248.64	0.37842	MYPT_pole	5
264.18	0.328229	MYPT_pole	5
279.72	0.313624	MYPT_pole	5
295.26	0.264305	MYPT_pole	5
310.8	0.22861	MYPT_pole	5
326.34	0.19733	MYPT_pole	5
341.88	0.192316	MYPT_pole	5
357.42	0.172153	MYPT_pole	5
372.96	0.172153	MYPT_pole	5
388.5	0.172153	MYPT_pole	5
404.04	0.172153	MYPT_pole	5
419.58	0.172153	MYPT_pole	5
435.12	0.172153	MYPT_pole	5
450.66	0.172153	MYPT_pole	5
466.2	0.172153	MYPT_pole	5
481.74	0.172153	MYPT_pole	5
497.28	0.172153	MYPT_pole	5
512.82	0.172153	MYPT_pole	5
528.36	0.172153	MYPT_pole	5
543.9	0.172153	MYPT_pole	5
559.44	0.172153	MYPT_pole	5
574.98	0.172153	MYPT_pole	5
590.52	0.172153	MYPT_pole	5
606.06	0.172153	MYPT_pole	5
0	1	MYPT_pole	6
15.54	0.978011	MYPT_pole	6
31.08	0.967144	MYPT_pole	6
46.62	0.930091	MYPT_pole	6
62.16	0.876409	MYPT_pole	6
77.7	0.863064	MYPT_pole	6
93.24	0.831067	MYPT_pole	6
108.78	0.820806	MYPT_pole	6
124.32	0.788758	MYPT_pole	6
139.86	0.740282	MYPT_pole	6
155.4	0.681696	MYPT_pole	6
170.94	0.653996	MYPT_pole	6
186.48	0.627812	MYPT_pole	6
202.02	0.561593	MYPT_pole	6
217.56	0.556842	MYPT_pole	6
233.1	0.556842	MYPT_pole	6
248.64	0.508871	MYPT_pole	6
264.18	0.480716	MYPT_pole	6
279.72	0.437547	MYPT_pole	6
295.26	0.379417	MYPT_pole	6
310.8	0.30506	MYPT_pole	6
326.34	0.291412	MYPT_pole	6
341.88	0.263206	MYPT_pole	6
357.42	0.233382	MYPT_pole	6
372.96	0.232068	MYPT_pole	6
388.5	0.211849	MYPT_pole	6
404.04	0.211849	MYPT_pole	6
419.58	0.227519	MYPT_pole	6
435.12	0.203154	MYPT_pole	6
450.66	0.203154	MYPT_pole	6
466.2	0.203154	MYPT_pole	6
481.74	0.203154	MYPT_pole	6
497.28	0.203154	MYPT_pole	6
512.82	0.203154	MYPT_pole	6
528.36	0.203154	MYPT_pole	6
543.9	0.203154	MYPT_pole	6
559.44	0.203154	MYPT_pole	6
574.98	0.203154	MYPT_pole	6
590.52	0.203154	MYPT_pole	6
606.06	0.203154	MYPT_pole	6
0	1	MYPT_pole	7
15.54	0.994457	MYPT_pole	7
31.08	0.975583	MYPT_pole	7
46.62	0.95546	MYPT_pole	7
62.16	0.936735	MYPT_pole	7
77.7	0.934289	MYPT_pole	7
93.24	0.90343	MYPT_pole	7
108.78	0.860388	MYPT_pole	7
124.32	0.847206	MYPT_pole	7
139.86	0.823089	MYPT_pole	7
155.4	0.764917	MYPT_pole	7
170.94	0.751585	MYPT_pole	7
186.48	0.697458	MYPT_pole	7
202.02	0.675588	MYPT_pole	7
217.56	0.67404	MYPT_pole	7
233.1	0.621062	MYPT_pole	7
248.64	0.600539	MYPT_pole	7
264.18	0.546362	MYPT_pole	7
279.72	0.53318	MYPT_pole	7
295.26	0.512209	MYPT_pole	7
310.8	0.467569	MYPT_pole	7
326.34	0.443102	MYPT_pole	7
341.88	0.397463	MYPT_pole	7
357.42	0.338343	MYPT_pole	7
372.96	0.335897	MYPT_pole	7
388.5	0.301393	MYPT_pole	7
404.04	0.290757	MYPT_pole	7
419.58	0.256903	MYPT_pole	7
435.12	0.22979	MYPT_pole	7
450.66	0.213662	MYPT_pole	7
466.2	0.209917	MYPT_pole	7
481.74	0.196984	MYPT_pole	7
497.28	0.194937	MYPT_pole	7
512.82	0.194937	MYPT_pole	7
528.36	0.194937	MYPT_pole	7
543.9	0.194937	MYPT_pole	7
559.44	0.194937	MYPT_pole	7
574.98	0.194937	MYPT_pole	7
590.52	0.194937	MYPT_pole	7
606.06	0.194937	MYPT_pole	7
0	1	MYPT_pole	8
15.54	0.971685	MYPT_pole	8
31.08	0.959387	MYPT_pole	8
46.62	0.92165	MYPT_pole	8
62.16	0.859566	MYPT_pole	8
77.7	0.850838	MYPT_pole	8
93.24	0.796489	MYPT_pole	8
108.78	0.796489	MYPT_pole	8
124.32	0.776753	MYPT_pole	8
139.86	0.760686	MYPT_pole	8
155.4	0.74333	MYPT_pole	8
170.94	0.706585	MYPT_pole	8
186.48	0.697957	MYPT_pole	8
202.02	0.685114	MYPT_pole	8
217.56	0.653625	MYPT_pole	8
233.1	0.623872	MYPT_pole	8
248.64	0.623872	MYPT_pole	8
264.18	0.582366	MYPT_pole	8
279.72	0.546068	MYPT_pole	8
295.26	0.528216	MYPT_pole	8
310.8	0.498711	MYPT_pole	8
326.34	0.372508	MYPT_pole	8
341.88	0.327085	MYPT_pole	8
357.42	0.271596	MYPT_pole	8
372.96	0.258207	MYPT_pole	8
388.5	0.236735	MYPT_pole	8
404.04	0.213924	MYPT_pole	8
419.58	0.211495	MYPT_pole	8
435.12	0.203957	MYPT_pole	8
450.66	0.194486	MYPT_pole	8
466.2	0.194486	MYPT_pole	8
481.74	0.194486	MYPT_pole	8
497.28	0.194486	MYPT_pole	8
512.82	0.194486	MYPT_pole	8
528.36	0.194486	MYPT_pole	8
543.9	0.194486	MYPT_pole	8
559.44	0.194486	MYPT_pole	8
574.98	0.194486	MYPT_pole	8
590.52	0.194486	MYPT_pole	8
606.06	0.194486	MYPT_pole	8
0	1	MYPT_pole	9
15.54	1.01184	MYPT_pole	9
31.08	0.9834	MYPT_pole	9
46.62	0.966476	MYPT_pole	9
62.16	0.926015	MYPT_pole	9
77.7	0.906039	MYPT_pole	9
93.24	0.869879	MYPT_pole	9
108.78	0.838759	MYPT_pole	9
124.32	0.800055	MYPT_pole	9
139.86	0.790021	MYPT_pole	9
155.4	0.790021	MYPT_pole	9
170.94	0.767872	MYPT_pole	9
186.48	0.729862	MYPT_pole	9
202.02	0.709655	MYPT_pole	9
217.56	0.679182	MYPT_pole	9
233.1	0.582678	MYPT_pole	9
248.64	0.554194	MYPT_pole	9
264.18	0.541015	MYPT_pole	9
279.72	0.517756	MYPT_pole	9
295.26	0.487099	MYPT_pole	9
310.8	0.478683	MYPT_pole	9
326.34	0.457042	MYPT_pole	9
341.88	0.423287	MYPT_pole	9
357.42	0.398363	MYPT_pole	9
372.96	0.356562	MYPT_pole	9
388.5	0.320956	MYPT_pole	9
404.04	0.290992	MYPT_pole	9
419.58	0.265283	MYPT_pole	9
435.12	0.249514	MYPT_pole	9
450.66	0.241237	MYPT_pole	9
466.2	0.218811	MYPT_pole	9
481.74	0.194442	MYPT_pole	9
497.28	0.185749	MYPT_pole	9
512.82	0.173541	MYPT_pole	9
528.36	0.173541	MYPT_pole	9
543.9	0.173541	MYPT_pole	9
559.44	0.173541	MYPT_pole	9
574.98	0.173541	MYPT_pole	9
590.52	0.173541	MYPT_pole	9
606.06	0.173541	MYPT_pole	9
0	1	MYPT_pole	10
15.54	0.967681	MYPT_pole	10
31.08	0.967681	MYPT_pole	10
46.62	0.949412	MYPT_pole	10
62.16	0.929405	MYPT_pole	10
77.7	0.896887	MYPT_pole	10
93.24	0.846994	MYPT_pole	10
108.78	0.840391	MYPT_pole	10
124.32	0.79715	MYPT_pole	10
139.86	0.750335	MYPT_pole	10
155.4	0.722137	MYPT_pole	10
170.94	0.693889	MYPT_pole	10
186.48	0.665591	MYPT_pole	10
202.02	0.611329	MYPT_pole	10
217.56	0.595095	MYPT_pole	10
233.1	0.540237	MYPT_pole	10
248.64	0.512883	MYPT_pole	10
264.18	0.496798	MYPT_pole	10
279.72	0.442635	MYPT_pole	10
295.26	0.394976	MYPT_pole	10
310.8	0.329047	MYPT_pole	10
326.34	0.312218	MYPT_pole	10
341.88	0.288736	MYPT_pole	10
357.42	0.263913	MYPT_pole	10
372.96	0.24475	MYPT_pole	10
388.5	0.22792	MYPT_pole	10
404.04	0.22792	MYPT_pole	10
419.58	0.22792	MYPT_pole	10
435.12	0.22792	MYPT_pole	10
450.66	0.22792	MYPT_pole	10
466.2	0.22792	MYPT_pole	10
481.74	0.22792	MYPT_pole	10
497.28	0.22792	MYPT_pole	10
512.82	0.22792	MYPT_pole	10
528.36	0.22792	MYPT_pole	10
543.9	0.22792	MYPT_pole	10
559.44	0.22792	MYPT_pole	10
574.98	0.22792	MYPT_pole	10
590.52	0.22792	MYPT_pole	10
606.06	0.22792	MYPT_pole	10
0	1	MYPT_pole	11
15.54	0.970499	MYPT_pole	11
31.08	0.9064	MYPT_pole	11
46.62	0.886453	MYPT_pole	11
62.16	0.886453	MYPT_pole	11
77.7	0.863783	MYPT_pole	11
93.24	0.842994	MYPT_pole	11
108.78	0.820423	MYPT_pole	11
124.32	0.803495	MYPT_pole	11
139.86	0.770826	MYPT_pole	11
155.4	0.66505	MYPT_pole	11
170.94	0.640499	MYPT_pole	11
186.48	0.590902	MYPT_pole	11
202.02	0.546305	MYPT_pole	11
217.56	0.528436	MYPT_pole	11
233.1	0.49651	MYPT_pole	11
248.64	0.45122	MYPT_pole	11
264.18	0.421967	MYPT_pole	11
279.72	0.375538	MYPT_pole	11
295.26	0.352373	MYPT_pole	11
310.8	0.320398	MYPT_pole	11
326.34	0.298124	MYPT_pole	11
341.88	0.276939	MYPT_pole	11
357.42	0.238529	MYPT_pole	11
372.96	0.217591	MYPT_pole	11
388.5	0.217591	MYPT_pole	11
404.04	0.217591	MYPT_pole	11
419.58	0.217591	MYPT_pole	11
435.12	0.217591	MYPT_pole	11
450.66	0.217591	MYPT_pole	11
466.2	0.217591	MYPT_pole	11
481.74	0.217591	MYPT_pole	11
497.28	0.217591	MYPT_pole	11
512.82	0.217591	MYPT_pole	11
528.36	0.217591	MYPT_pole	11
543.9	0.217591	MYPT_pole	11
559.44	0.217591	MYPT_pole	11
574.98	0.217591	MYPT_pole	11
590.52	0.217591	MYPT_pole	11
606.06	0.217591	MYPT_pole	11
0	1	MYPT_pole	12
15.54	0.987004	MYPT_pole	12
31.08	0.987004	MYPT_pole	12
46.62	0.961692	MYPT_pole	12
62.16	0.93011	MYPT_pole	12
77.7	0.93011	MYPT_pole	12
93.24	0.904617	MYPT_pole	12
108.78	0.871989	MYPT_pole	12
124.32	0.850723	MYPT_pole	12
139.86	0.778606	MYPT_pole	12
155.4	0.778606	MYPT_pole	12
170.94	0.741843	MYPT_pole	12
186.48	0.716986	MYPT_pole	12
202.02	0.677497	MYPT_pole	12
217.56	0.637871	MYPT_pole	12
233.1	0.591248	MYPT_pole	12
248.64	0.55553	MYPT_pole	12
264.18	0.534354	MYPT_pole	12
279.72	0.459193	MYPT_pole	12
295.26	0.41266	MYPT_pole	12
310.8	0.38385	MYPT_pole	12
326.34	0.339135	MYPT_pole	12
341.88	0.309188	MYPT_pole	12
357.42	0.295601	MYPT_pole	12
372.96	0.238708	MYPT_pole	12
388.5	0.223212	MYPT_pole	12
404.04	0.205808	MYPT_pole	12
419.58	0.212488	MYPT_pole	12
435.12	0.18445	MYPT_pole	12
450.66	0.18445	MYPT_pole	12
466.2	0.18445	MYPT_pole	12
481.74	0.18445	MYPT_pole	12
497.28	0.18445	MYPT_pole	12
512.82	0.18445	MYPT_pole	12
528.36	0.18445	MYPT_pole	12
543.9	0.18445	MYPT_pole	12
559.44	0.18445	MYPT_pole	12
574.98	0.18445	MYPT_pole	12
590.52	0.18445	MYPT_pole	12
606.06	0.18445	MYPT_pole	12
0	1	MYPT_pole	13
15.54	0.993493	MYPT_pole	13
31.08	0.988206	MYPT_pole	13
46.62	0.975525	MYPT_pole	13
62.16	0.96558	MYPT_pole	13
77.7	0.948388	MYPT_pole	13
93.24	0.923248	MYPT_pole	13
108.78	0.903838	MYPT_pole	13
124.32	0.886461	MYPT_pole	13
139.86	0.869898	MYPT_pole	13
155.4	0.833407	MYPT_pole	13
170.94	0.812149	MYPT_pole	13
186.48	0.781167	MYPT_pole	13
202.02	0.771037	MYPT_pole	13
217.56	0.719166	MYPT_pole	13
233.1	0.663007	MYPT_pole	13
248.64	0.612762	MYPT_pole	13
264.18	0.602854	MYPT_pole	13
279.72	0.567731	MYPT_pole	13
295.26	0.543367	MYPT_pole	13
310.8	0.503734	MYPT_pole	13
326.34	0.483215	MYPT_pole	13
341.88	0.447981	MYPT_pole	13
357.42	0.41101	MYPT_pole	13
372.96	0.360027	MYPT_pole	13
388.5	0.335995	MYPT_pole	13
404.04	0.308821	MYPT_pole	13
419.58	0.305753	MYPT_pole	13
435.12	0.273477	MYPT_pole	13
450.66	0.247375	MYPT_pole	13
466.2	0.231514	MYPT_pole	13
481.74	0.207964	MYPT_pole	13
497.28	0.1914	MYPT_pole	13
512.82	0.183452	MYPT_pole	13
528.36	0.165077	MYPT_pole	13
543.9	0.165077	MYPT_pole	13
559.44	0.165077	MYPT_pole	13
574.98	0.165077	MYPT_pole	13
590.52	0.165077	MYPT_pole	13
606.06	0.165077	MYPT_pole	13

## Sheet: 4g
	Rate	Exp
1	1.74	Control_pole
2	1.2	Control_pole
3	1.512	Control_pole
4	1.548	Control_pole
5	1.458	Control_pole
6	1.83	Control_pole
7	2.46	Control_pole
8	1.926	MYPT_dark
9	1.374	MYPT_dark
10	1.788	MYPT_dark
11	2.298	MYPT_dark
12	2.19	MYPT_dark
13	2.454	MYPT_dark
14	1.728	MYPT_dark
15	1.716	MYPT_dark
16	1.644	MYPT_dark
17	2.22	MYPT_dark
18	2.604	MYPT_pole
19	2.304	MYPT_pole
20	2.328	MYPT_pole
21	2.538	MYPT_pole
22	2.388	MYPT_pole
23	2.424	MYPT_pole
24	2.502	MYPT_pole
25	2.034	MYPT_pole
26	1.788	MYPT_pole
27	2.262	MYPT_pole
28	2.256	MYPT_pole
29	1.848	MYPT_pole
30	2.052	MYPT_pole
