# Supplementary material for: Optogenetic relaxation of actomyosin contractility uncovers mechanistic roles of cortical tension during cytokinesis
Source: Nat Commun. 2021 Dec 8;12:7145. doi: 10.1038/s41467-021-27458-3 (PMC8654997; doi:10.1038/s41467-021-27458-3)
Supplement: Supplementary file 15 — Source Data [file 41467_2021_27458_MOESM15_ESM.zip › Source Data/Fig.5.xlsx]

## Sheet: Fig.5
Exp	Spindle oscillation	Small oscillation	Normal cytokinesis
Control-pole	1	3	5
OptoMYPT-dark	0	1	10
OptoMYPT-pole	0	1	12
OptoMYPT-single pole	3	2	6
