# Supplementary material for: Optogenetic relaxation of actomyosin contractility uncovers mechanistic roles of cortical tension during cytokinesis
Source: Nat Commun. 2021 Dec 8;12:7145. doi: 10.1038/s41467-021-27458-3 (PMC8654997; doi:10.1038/s41467-021-27458-3)
Supplement: Supplementary file 15 — Source Data [file 41467_2021_27458_MOESM15_ESM.zip › Source Data/Fig.S1.xlsx]

## Sheet: S1b
	Cytoplasm	Nucleus	Exp
1	24956.3	16380.7	Control
2	53276.4	32623.6	Control
3	10983.2	4496.88	Control
4	12102.7	7042.45	Control
5	4832.81	2675.33	Control
6	2060.76	1411.74	Control
7	1345.48	998.42	Control
8	910.709	793.554	Control
9	5394.4	2963.88	Control
10	4206.97	2951.71	Control
11	1735.19	1396.7	Control
12	1691.86	1311.02	Control
13	682.507	621.047	Control
14	764.949	706.912	Control
15	1817.27	1359.78	Control
16	746.154	566.01	MYPT38
17	863.402	647.76	MYPT38
18	1119.19	822.181	MYPT38
19	6499.65	3450.9	MYPT38
20	2249.17	1511.84	MYPT38
21	2514.8	1866.57	MYPT38
22	599.399	706.97	MYPT38
23	20925.8	16434.7	MYPT38
24	1660.15	865.551	MYPT38
25	1334.58	740.453	MYPT38
26	1810.77	1433.02	MYPT38
27	967.944	1066.95	MYPT38
28	7524.33	5229.18	MYPT38
29	6693.23	4976.57	MYPT38
30	9509.95	5834.07	MYPT38
31	779.284	1242.75	MYPT169
32	2788.45	4147.92	MYPT169
33	529.97	971.447	MYPT169
34	257.102	637.676	MYPT169
35	497.141	1014.72	MYPT169
36	42.219	376.452	MYPT169
37	2090.72	2801.01	MYPT169
38	675.223	1189.69	MYPT169
39	1305.11	2564.98	MYPT169
40	512.278	615.93	MYPT169
41	3120.37	5470.46	MYPT169
42	3949.19	8477.44	MYPT169
43	4116.07	9759.26	MYPT169
44	901.068	1430.25	MYPT169
45	597.824	1252.16	MYPT169
46	134.714	255.501	MYPT296
47	99.804	156.986	MYPT296
48	100.012	142.424	MYPT296
49	66.085	153.19	MYPT296
50	170.559	419.784	MYPT296
51	1475.3	2672.75	MYPT296
52	278.577	638.993	MYPT296
53	573.737	1018.8	MYPT296
54	165.607	543.227	MYPT296
55	142.465	570.145	MYPT296
56	154.573	241.768	MYPT296
57	329.175	629.097	MYPT296
58	103.266	211.132	MYPT296
59	92.65	160.713	MYPT296
60	355.175	673.223	MYPT296
61	24448.9	820.152	MYPT38_woNES
62	958.457	56.82	MYPT38_woNES
63	697.565	44.169	MYPT38_woNES
64	1999.19	112.68	MYPT38_woNES
65	685.973	19.161	MYPT38_woNES
66	9722.39	33.779	MYPT38_woNES
67	8493.81	558.935	MYPT38_woNES
68	1710.46	18.586	MYPT38_woNES
69	3661.02	111.013	MYPT38_woNES
70	14242.9	573.496	MYPT38_woNES
71	3118.66	64.487	MYPT38_woNES
72	2653.45	67.038	MYPT38_woNES
73	1282.61	63.622	MYPT38_woNES
74	10663.7	316.964	MYPT38_woNES
75	8388.82	198.62	MYPT38_woNES
76	853.376	420.159	MYPT169_woNES
77	3441.91	512.665	MYPT169_woNES
78	1430.66	458.062	MYPT169_woNES
79	861.072	439.322	MYPT169_woNES
80	1924.24	451.332	MYPT169_woNES
81	636.353	417.739	MYPT169_woNES
82	990.577	458.387	MYPT169_woNES
83	1126.62	429.096	MYPT169_woNES
84	65117.9	2387.68	MYPT169_woNES
85	6768.28	216.419	MYPT169_woNES
86	11167.4	531.345	MYPT169_woNES
87	6460.43	179.12	MYPT169_woNES
88	838.206	51.918	MYPT169_woNES
89	11366.8	357.5	MYPT169_woNES
90	123.379	29.35	MYPT169_woNES
91	110.393	58.624	MYPT296_woNES
92	57.021	39.332	MYPT296_woNES
93	91.885	63.097	MYPT296_woNES
94	54.022	33.229	MYPT296_woNES
95	98.884	42.001	MYPT296_woNES
96	110.537	73.504	MYPT296_woNES
97	462.808	257.21	MYPT296_woNES
98	167.761	94.032	MYPT296_woNES
99	316.287	171.435	MYPT296_woNES
100	252.025	160.165	MYPT296_woNES
101	116.326	57.871	MYPT296_woNES
102	376.619	208.882	MYPT296_woNES
103	437.838	286.699	MYPT296_woNES
104	384.455	196.31	MYPT296_woNES
105	455.577	205.031	MYPT296_woNES

## Sheet: S1d
	ppMLC	Exp
1	1603.92	Control
2	1276.9	Control
3	1659.47	Control
4	2260.27	Control
5	1369.96	Control
6	2665.45	Control
7	2534.26	Control
8	3147.1	Control
9	3344.3	Control
10	1382	Control
11	1685.67	Control
12	969.426	Control
13	1421.18	Control
14	1630.43	Control
15	1341.86	Control
16	1370.17	Control
17	1459.21	Control
18	1714.29	Control
19	1069.14	Control
20	3272.47	Control
21	2259.64	Control
22	2047.43	Control
23	1924.17	Control
24	1174.55	Control
25	994.459	Control
26	2720.58	Control
27	1341.65	Control
28	3333.21	Control
29	1051.81	Control
30	1584.48	Control
31	1640.04	Control
32	1227.36	Control
33	1349.57	Control
34	1484.24	Control
35	2101.94	Control
36	2051.34	Control
37	961.821	Control
38	1739.75	Control
39	1445.8	Control
40	1398.9	Control
41	1536.74	Control
42	1368.27	MYPT38
43	1818.76	MYPT38
44	1843.58	MYPT38
45	3000.49	MYPT38
46	2231.54	MYPT38
47	3164	MYPT38
48	3099.04	MYPT38
49	1193.46	MYPT38
50	2426.31	MYPT38
51	2323.64	MYPT38
52	2758.19	MYPT38
53	1050.02	MYPT38
54	1817.7	MYPT38
55	1279.44	MYPT38
56	2144.5	MYPT38
57	867.604	MYPT38
58	1503.04	MYPT38
59	789.124	MYPT38
60	2905	MYPT38
61	2869.3	MYPT38
62	1652.93	MYPT38
63	950.625	MYPT38
64	3504.32	MYPT38
65	1003.12	MYPT38
66	887.673	MYPT38
67	1126.49	MYPT38
68	5330.37	MYPT38
69	882.18	MYPT38
70	1718.62	MYPT38
71	2411.74	MYPT38
72	3757.5	MYPT38
73	3015.07	MYPT38
74	2041.41	MYPT38
75	3289.59	MYPT38
76	3053.83	MYPT38
77	1725.28	MYPT38
78	2085.14	MYPT38
79	1222.82	MYPT38
80	2190.35	MYPT38
81	1456.78	MYPT38
82	1405.87	MYPT38
83	990.763	MYPT38
84	1133.99	MYPT38
85	2737.27	MYPT38
86	1467.34	MYPT38
87	2604.71	MYPT38
88	2134.15	MYPT38
89	3592.2	MYPT38
90	3404.29	MYPT169
91	2531.41	MYPT169
92	1003.23	MYPT169
93	2047.65	MYPT169
94	948.407	MYPT169
95	1081.07	MYPT169
96	1836.29	MYPT169
97	1916.25	MYPT169
98	1913.82	MYPT169
99	1155.12	MYPT169
100	1842.73	MYPT169
101	1366.68	MYPT169
102	1291.05	MYPT169
103	1833.33	MYPT169
104	2206.72	MYPT169
105	1146.98	MYPT169
106	1556.91	MYPT169
107	1333.52	MYPT169
108	789.441	MYPT169
109	2192.56	MYPT169
110	2177.14	MYPT169
111	2330.93	MYPT169
112	902.143	MYPT169
113	4239.47	MYPT169
114	1296.34	MYPT169
115	1164.62	MYPT169
116	1567.05	MYPT169
117	1922.38	MYPT169
118	1829.64	MYPT169
119	2368.01	MYPT169
120	1897.24	MYPT169
121	2288.58	MYPT169
122	2115.25	MYPT169
123	1761.93	MYPT169
124	2841.1	MYPT169
125	2485.25	MYPT169
126	1872.73	MYPT169
127	2162.14	MYPT169
128	1561.45	MYPT169
129	3104.53	MYPT169
130	2275.37	MYPT169
131	3658.85	MYPT169
132	2366.63	MYPT169
133	2612.74	MYPT169
134	1056.46	MYPT169
135	1419.81	MYPT169
136	1393.3	MYPT169
137	1260.42	MYPT169
138	2786.39	MYPT296
139	3074.11	MYPT296
140	1801.54	MYPT296
141	2034.02	MYPT296
142	1471.04	MYPT296
143	2429.06	MYPT296
144	1828.16	MYPT296
145	1983	MYPT296
146	1781.58	MYPT296
147	2494.55	MYPT296
148	1097.23	MYPT296
149	1005.23	MYPT296
150	2274.95	MYPT296
151	1476.43	MYPT296
152	992.769	MYPT296
153	1858.15	MYPT296
154	1823.72	MYPT296
155	2114.08	MYPT296
156	2032.54	MYPT296
157	2154.86	MYPT296
158	3196.11	MYPT296
159	2668.19	MYPT296
160	3795.63	MYPT296
161	911.332	MYPT296
162	1646.27	MYPT296
163	2119.79	MYPT296
164	1616.7	MYPT296
165	1995.78	MYPT296
166	1136.53	MYPT296
167	4908.08	MYPT296
168	2826.74	MYPT296
169	1168	MYPT296
170	943.126	MYPT296
171	2270.2	MYPT296
172	1111.17	MYPT296
173	1918.78	MYPT296
174	3694.34	MYPT296
175	810.461	MYPT296
176	1802.49	MYPT296
177	1558.39	MYPT296
178	1719.26	MYPT296
179	1859.53	MYPT296
180	2390.72	MYPT296
181	941.858	MYPT296
182	1133.57	MYPT296
183	3373.98	MYPT296
184	856.408	MYPT296
