# Supplementary material for: Optogenetic relaxation of actomyosin contractility uncovers mechanistic roles of cortical tension during cytokinesis
Source: Nat Commun. 2021 Dec 8;12:7145. doi: 10.1038/s41467-021-27458-3 (PMC8654997; doi:10.1038/s41467-021-27458-3)
Supplement: Supplementary file 15 — Source Data [file 41467_2021_27458_MOESM15_ESM.zip › Source Data/Fig.S3.xlsx]

## Sheet: S3b
	Intensity	Exp
1	1	Endogenous
2	1	Endogenous
3	1	Endogenous
4	10.2307	OptoMYPT_stable
5	13.3427	OptoMYPT_stable
6	12.504	OptoMYPT_stable

## Sheet: S3d
	Intensity	Exp
1	150.946	Stable
2	132.654	Stable
3	150.096	Stable
4	215.813	Stable
5	333.079	Stable
6	173.856	Stable
7	217.73	Stable
8	262.572	Stable
9	278.173	Stable
10	149.796	Stable
11	135.28	Stable
12	328.096	Stable
13	538.079	Stable
14	286.04	Stable
15	221.337	Stable
16	290.691	Stable
17	245.289	Stable
18	226.059	Stable
19	209.224	Stable
20	110.71	Stable
21	430.993	Stable
22	518.299	Stable
23	287.633	Stable
24	264.309	Stable
25	262.499	Stable
26	463.98	Stable
27	382.986	Stable
28	237.839	Stable
29	191.806	Stable
30	189.783	Stable
31	1173.25	Transient
32	1736.45	Transient
33	357.209	Transient
34	520.358	Transient
35	868.875	Transient
36	1438.37	Transient
37	2973.85	Transient
38	4907.21	Transient
39	1591	Transient
40	652.121	Transient
41	1180.55	Transient
42	981.817	Transient
43	1346.69	Transient
44	667.361	Transient
45	1674.22	Transient
46	1363.52	Transient
47	3320.3	Transient
48	1189.39	Transient
49	1182.91	Transient
50	602.441	Transient
51	476.445	Transient
52	1796.46	Transient
53	1831.35	Transient
54	1967.76	Transient
55	1514.16	Transient
56	564.981	Transient
57	1225.22	Transient
58	544.446	Transient
59	1050.41	Transient
60	843.039	Transient
