# Supplementary material for: Optogenetic relaxation of actomyosin contractility uncovers mechanistic roles of cortical tension during cytokinesis
Source: Nat Commun. 2021 Dec 8;12:7145. doi: 10.1038/s41467-021-27458-3 (PMC8654997; doi:10.1038/s41467-021-27458-3)
Supplement: Supplementary file 15 — Source Data [file 41467_2021_27458_MOESM15_ESM.zip › Source Data/Fig.S4.xlsx]

## Sheet: Sheet1
		normalized intensity
		ppMLC	tubulin	ppMLC/tubulin
n=1	no	1	0.999999	1
	0	0.913867	0.876321	1.04285
	1	0.651588	0.880733	0.739824
	5	0.551174	0.776093	0.710191
	10	0.923099	0.921825	1.00138
	30	0.897606	1.12934	0.794806
n=2	no	1	1	1
	0	0.257984	0.486776	0.529985
	1	0.431188	0.475497	0.906815
	5	0.284801	0.563103	0.505771
	10	0.522885	0.788525	0.663118
	30	0.215324	0.484151	0.444745
n=3	no	1	1	1
	0	0.787991	0.809293	0.973678
	1	1.4205	1.09287	1.29979
	5	1.01349	0.956695	1.05937
	10	0.391889	0.50928	0.769496
	30	0.480822	0.573015	0.839108
n=4	no	1	1	1
	0	0.684942	0.877485	0.780573
	1	0.819198	1.06217	0.771246
	5	0.627565	1.17658	0.533382
	10	0.522572	1.05426	0.495677
	30	0.734321	1.29242	0.568175
n=5	no	1	1	1
	0	1.00696	1.23038	0.818416
	1	0.718126	1.05717	0.679292
	5	0.658248	0.959013	0.686381
	10	0.802913	1.19013	0.674645
	30	0.869417	1.42984	0.608053
