# Supplementary material for: Optogenetic relaxation of actomyosin contractility uncovers mechanistic roles of cortical tension during cytokinesis
Source: Nat Commun. 2021 Dec 8;12:7145. doi: 10.1038/s41467-021-27458-3 (PMC8654997; doi:10.1038/s41467-021-27458-3)
Supplement: Supplementary file 15 — Source Data [file 41467_2021_27458_MOESM15_ESM.zip › Source Data/Fig.S6.xlsx]

## Sheet: S6a
Time (min)	Path	Exp	Cell ID
0	26.022	Control	1
2	24.955	Control	1
4	25.068	Control	1
6	25.131	Control	1
8	26.174	Control	1
10	26.432	Control	1
12	26.446	Control	1
14	25.425	Control	1
16	26.85	Control	1
18	25.883	Control	1
20	25.99	Control	1
22	26.605	Control	1
24	26.428	Control	1
26	25.747	Control	1
28	26.291	Control	1
30	26.108	Control	1
32	26.945	Control	1
34	27.582	Control	1
36	26.892	Control	1
38	26.454	Control	1
40	26.905	Control	1
42	26.773	Control	1
44	27.492	Control	1
46	27.768	Control	1
48	27.98	Control	1
50	27.792	Control	1
52	28.016	Control	1
54	28.204	Control	1
56	28.314	Control	1
58	29.306	Control	1
60	28.572	Control	1
0	14.3	Control	2
2	14.231	Control	2
4	14.612	Control	2
6	14.829	Control	2
8	14.314	Control	2
10	14.436	Control	2
12	14.606	Control	2
14	14.206	Control	2
16	14.783	Control	2
18	14.907	Control	2
20	14.466	Control	2
22	14.998	Control	2
24	16.361	Control	2
26	15.805	Control	2
28	15.787	Control	2
30	15.934	Control	2
32	15.857	Control	2
34	15.982	Control	2
36	15.082	Control	2
38	15.694	Control	2
40	16.3	Control	2
42	15.891	Control	2
44	16.274	Control	2
46	15.96	Control	2
48	16.599	Control	2
50	16.107	Control	2
52	15.955	Control	2
54	16.519	Control	2
56	16.552	Control	2
58	17.3	Control	2
60	17.41	Control	2
0	16.642	Control	3
2	16.469	Control	3
4	17.358	Control	3
6	16.597	Control	3
8	17.628	Control	3
10	17.786	Control	3
12	18.293	Control	3
14	18.573	Control	3
16	18.833	Control	3
18	18.834	Control	3
20	18.9	Control	3
22	18.157	Control	3
24	17.712	Control	3
26	17.853	Control	3
28	17.907	Control	3
30	17.803	Control	3
32	17.993	Control	3
34	17.689	Control	3
36	18.264	Control	3
38	18.265	Control	3
40	18.275	Control	3
42	18.269	Control	3
44	17.992	Control	3
46	17.672	Control	3
48	18.008	Control	3
50	18.184	Control	3
52	18.188	Control	3
54	18.073	Control	3
56	18.361	Control	3
58	17.913	Control	3
60	17.832	Control	3
0	21.542	Control	4
2	20.592	Control	4
4	21.359	Control	4
6	21.709	Control	4
8	20.969	Control	4
10	21.383	Control	4
12	20.686	Control	4
14	21.013	Control	4
16	20.632	Control	4
18	20.252	Control	4
20	19.593	Control	4
22	19.782	Control	4
24	19.407	Control	4
26	19.315	Control	4
28	19.856	Control	4
30	20.032	Control	4
32	20.686	Control	4
34	20.33	Control	4
36	20.242	Control	4
38	20.234	Control	4
40	19.983	Control	4
42	21.36	Control	4
44	20.99	Control	4
46	21.347	Control	4
48	20.879	Control	4
50	20.907	Control	4
52	20.45	Control	4
54	20.496	Control	4
56	20.784	Control	4
58	20.925	Control	4
60	21.131	Control	4
0	37.153	Control	5
2	37.217	Control	5
4	36.753	Control	5
6	36.058	Control	5
8	35.955	Control	5
10	35.323	Control	5
12	35.697	Control	5
14	36.161	Control	5
16	35.582	Control	5
18	35.504	Control	5
20	34.75	Control	5
22	34.874	Control	5
24	35.724	Control	5
26	35.657	Control	5
28	35.442	Control	5
30	35.406	Control	5
32	34.4	Control	5
34	34.878	Control	5
36	35.783	Control	5
38	35.725	Control	5
40	35.774	Control	5
42	36.036	Control	5
44	35.705	Control	5
46	35.596	Control	5
48	35.728	Control	5
50	36.085	Control	5
52	36.321	Control	5
54	36.518	Control	5
56	36.024	Control	5
58	35.657	Control	5
60	36.683	Control	5
0	23.992	Control	6
2	23.103	Control	6
4	24.036	Control	6
6	24.118	Control	6
8	22.982	Control	6
10	22.041	Control	6
12	22.41	Control	6
14	22.195	Control	6
16	21.778	Control	6
18	21.652	Control	6
20	22.222	Control	6
22	21.757	Control	6
24	21.715	Control	6
26	21.737	Control	6
28	20.523	Control	6
30	19.942	Control	6
32	20.155	Control	6
34	20.33	Control	6
36	20.83	Control	6
38	20.841	Control	6
40	21.016	Control	6
42	21.073	Control	6
44	21.383	Control	6
46	21.116	Control	6
48	21.194	Control	6
50	21.422	Control	6
52	21.297	Control	6
54	21.448	Control	6
56	21.409	Control	6
58	21.473	Control	6
60	21.421	Control	6
0	14.355	Control	7
2	14.542	Control	7
4	15.569	Control	7
6	16.862	Control	7
8	15.762	Control	7
10	16.114	Control	7
12	17.354	Control	7
14	17.997	Control	7
16	17.814	Control	7
18	18.457	Control	7
20	18.934	Control	7
22	18.592	Control	7
24	19.734	Control	7
26	19.713	Control	7
28	19.657	Control	7
30	20.118	Control	7
32	20.349	Control	7
34	21.365	Control	7
36	21.526	Control	7
38	20.704	Control	7
40	21.31	Control	7
42	22.523	Control	7
44	22.807	Control	7
46	23.86	Control	7
48	22.983	Control	7
50	23.562	Control	7
52	24.917	Control	7
54	24.789	Control	7
56	25.027	Control	7
58	25.015	Control	7
60	25.5	Control	7
0	17.907	Control	8
2	18.197	Control	8
4	18.332	Control	8
6	17.998	Control	8
8	18.901	Control	8
10	18.87	Control	8
12	19.094	Control	8
14	19.152	Control	8
16	19.426	Control	8
18	19.054	Control	8
20	18.675	Control	8
22	19.018	Control	8
24	18.623	Control	8
26	19.007	Control	8
28	19.289	Control	8
30	20.208	Control	8
32	21.129	Control	8
34	20.58	Control	8
36	20.937	Control	8
38	21.571	Control	8
40	21.099	Control	8
42	21.699	Control	8
44	21.832	Control	8
46	22.516	Control	8
48	22.29	Control	8
50	22.888	Control	8
52	21.472	Control	8
54	21.25	Control	8
56	20.808	Control	8
58	20.282	Control	8
60	21.465	Control	8
0	26.309	Control	9
2	25.696	Control	9
4	25.183	Control	9
6	24.971	Control	9
8	24.739	Control	9
10	24.629	Control	9
12	24.459	Control	9
14	23.904	Control	9
16	23.919	Control	9
18	24.517	Control	9
20	23.687	Control	9
22	23.132	Control	9
24	23.311	Control	9
26	23.146	Control	9
28	23.76	Control	9
30	22.288	Control	9
32	22.246	Control	9
34	23.587	Control	9
36	23.041	Control	9
38	23.585	Control	9
40	22.647	Control	9
42	21.705	Control	9
44	21.611	Control	9
46	21.454	Control	9
48	22.315	Control	9
50	21.949	Control	9
52	21.621	Control	9
54	21.551	Control	9
56	22.034	Control	9
58	22.144	Control	9
60	22.162	Control	9
0	12.617	Control	10
2	13.298	Control	10
4	13.536	Control	10
6	14.366	Control	10
8	14.53	Control	10
10	15.258	Control	10
12	14.822	Control	10
14	15.507	Control	10
16	15.168	Control	10
18	16.416	Control	10
20	16.367	Control	10
22	17.4	Control	10
24	17.034	Control	10
26	16.847	Control	10
28	17.482	Control	10
30	16.918	Control	10
32	17.759	Control	10
34	17.911	Control	10
36	18.607	Control	10
38	18.875	Control	10
40	18.514	Control	10
42	18.796	Control	10
44	19.311	Control	10
46	20.068	Control	10
48	19.999	Control	10
50	20.455	Control	10
52	20.327	Control	10
54	20.553	Control	10
56	20.153	Control	10
58	21.248	Control	10
60	21.822	Control	10
0	38.806	Control	11
2	37.263	Control	11
4	38.289	Control	11
6	38.646	Control	11
8	37.953	Control	11
10	38.903	Control	11
12	37.958	Control	11
14	37.562	Control	11
16	37.069	Control	11
18	37.87	Control	11
20	37.161	Control	11
22	35.066	Control	11
24	36.462	Control	11
26	35.098	Control	11
28	35.435	Control	11
30	35.616	Control	11
32	35.861	Control	11
34	35.327	Control	11
36	35.213	Control	11
38	35.009	Control	11
40	33.871	Control	11
42	33.909	Control	11
44	33.978	Control	11
46	32.908	Control	11
48	32.47	Control	11
50	32.122	Control	11
52	31.929	Control	11
54	30.373	Control	11
56	30.442	Control	11
58	30.125	Control	11
60	29.561	Control	11
0	31.798	Control	12
2	32.006	Control	12
4	32.252	Control	12
6	32.121	Control	12
8	32.287	Control	12
10	32.428	Control	12
12	32.315	Control	12
14	32.135	Control	12
16	32.71	Control	12
18	31.014	Control	12
20	32.793	Control	12
22	32.699	Control	12
24	32.925	Control	12
26	33.586	Control	12
28	34.267	Control	12
30	34.214	Control	12
32	34.403	Control	12
34	34.85	Control	12
36	34.012	Control	12
38	34.631	Control	12
40	36.671	Control	12
42	35.825	Control	12
44	36.462	Control	12
46	36.862	Control	12
48	35.662	Control	12
50	36.564	Control	12
52	36.974	Control	12
54	36.657	Control	12
56	35.599	Control	12
58	35.745	Control	12
60	35.234	Control	12
0	45.66	Control	13
2	45.002	Control	13
4	45.527	Control	13
6	45.16	Control	13
8	46.28	Control	13
10	46.555	Control	13
12	47.111	Control	13
14	46.415	Control	13
16	46.671	Control	13
18	47.276	Control	13
20	46.496	Control	13
22	46.003	Control	13
24	45.9	Control	13
26	44.814	Control	13
28	43.834	Control	13
30	44.365	Control	13
32	43.821	Control	13
34	43.694	Control	13
36	45.109	Control	13
38	45.692	Control	13
40	45.741	Control	13
42	45.751	Control	13
44	46.043	Control	13
46	46.372	Control	13
48	46.217	Control	13
50	46.794	Control	13
52	46.654	Control	13
54	46.574	Control	13
56	47.316	Control	13
58	46.768	Control	13
60	47.46	Control	13
0	19.192	Control	14
2	18.488	Control	14
4	18.78	Control	14
6	18.097	Control	14
8	18.718	Control	14
10	18.136	Control	14
12	16.831	Control	14
14	16.843	Control	14
16	16.074	Control	14
18	15.405	Control	14
20	14.826	Control	14
22	15.587	Control	14
24	14.941	Control	14
26	14.413	Control	14
28	14.947	Control	14
30	15.259	Control	14
32	16.372	Control	14
34	16.072	Control	14
36	17.084	Control	14
38	17.604	Control	14
40	18.186	Control	14
42	18.822	Control	14
44	18.484	Control	14
46	18.262	Control	14
48	17.968	Control	14
50	18.566	Control	14
52	17.872	Control	14
54	17.936	Control	14
56	18.972	Control	14
58	18.792	Control	14
60	18.893	Control	14
0	23.107	Control	15
2	23.907	Control	15
4	24	Control	15
6	24.642	Control	15
8	24.316	Control	15
10	24.413	Control	15
12	25.479	Control	15
14	25.227	Control	15
16	24.358	Control	15
18	25.117	Control	15
20	25.377	Control	15
22	25.444	Control	15
24	24.996	Control	15
26	24.995	Control	15
28	25.259	Control	15
30	24.957	Control	15
32	25.677	Control	15
34	24.635	Control	15
36	25.185	Control	15
38	25.017	Control	15
40	24.756	Control	15
42	24.511	Control	15
44	24.716	Control	15
46	25.552	Control	15
48	25.313	Control	15
50	25.123	Control	15
52	24.882	Control	15
54	25.223	Control	15
56	24.998	Control	15
58	24.905	Control	15
60	25.502	Control	15
0	37.855	OptoMYPT	1
2	39.337	OptoMYPT	1
4	37.742	OptoMYPT	1
6	36.223	OptoMYPT	1
8	37.517	OptoMYPT	1
10	37.738	OptoMYPT	1
12	38.727	OptoMYPT	1
14	39.249	OptoMYPT	1
16	38.861	OptoMYPT	1
18	39.545	OptoMYPT	1
20	39.853	OptoMYPT	1
22	40.112	OptoMYPT	1
24	40.508	OptoMYPT	1
26	41.163	OptoMYPT	1
28	40.679	OptoMYPT	1
30	42.024	OptoMYPT	1
32	41.505	OptoMYPT	1
34	41.766	OptoMYPT	1
36	43.189	OptoMYPT	1
38	44.199	OptoMYPT	1
40	45.589	OptoMYPT	1
42	44.829	OptoMYPT	1
44	45.925	OptoMYPT	1
46	45.296	OptoMYPT	1
48	44.394	OptoMYPT	1
50	46.064	OptoMYPT	1
52	46.332	OptoMYPT	1
54	46.401	OptoMYPT	1
56	48.314	OptoMYPT	1
58	47.925	OptoMYPT	1
60	47.553	OptoMYPT	1
0	25.49	OptoMYPT	2
2	24.669	OptoMYPT	2
4	24.867	OptoMYPT	2
6	23.482	OptoMYPT	2
8	23.38	OptoMYPT	2
10	23.062	OptoMYPT	2
12	23.815	OptoMYPT	2
14	24.051	OptoMYPT	2
16	24.049	OptoMYPT	2
18	23.925	OptoMYPT	2
20	24.295	OptoMYPT	2
22	23.868	OptoMYPT	2
24	24.268	OptoMYPT	2
26	24.578	OptoMYPT	2
28	24.712	OptoMYPT	2
30	24.898	OptoMYPT	2
32	25.093	OptoMYPT	2
34	25.598	OptoMYPT	2
36	25.677	OptoMYPT	2
38	26.753	OptoMYPT	2
40	26.937	OptoMYPT	2
42	26.136	OptoMYPT	2
44	27.256	OptoMYPT	2
46	27.033	OptoMYPT	2
48	27.56	OptoMYPT	2
50	26.219	OptoMYPT	2
52	26.21	OptoMYPT	2
54	27.27	OptoMYPT	2
56	28.008	OptoMYPT	2
58	28.5	OptoMYPT	2
60	28.045	OptoMYPT	2
0	28.792	OptoMYPT	3
2	28.5	OptoMYPT	3
4	27.788	OptoMYPT	3
6	27.962	OptoMYPT	3
8	27.785	OptoMYPT	3
10	27.366	OptoMYPT	3
12	26.738	OptoMYPT	3
14	27.463	OptoMYPT	3
16	26.384	OptoMYPT	3
18	28.082	OptoMYPT	3
20	27.107	OptoMYPT	3
22	26.235	OptoMYPT	3
24	25.859	OptoMYPT	3
26	25.411	OptoMYPT	3
28	25.338	OptoMYPT	3
30	25.488	OptoMYPT	3
32	25.309	OptoMYPT	3
34	25.501	OptoMYPT	3
36	25.113	OptoMYPT	3
38	25.483	OptoMYPT	3
40	26.581	OptoMYPT	3
42	26.541	OptoMYPT	3
44	26.46	OptoMYPT	3
46	25.672	OptoMYPT	3
48	26.394	OptoMYPT	3
50	24.77	OptoMYPT	3
52	26.044	OptoMYPT	3
54	25.438	OptoMYPT	3
56	25.699	OptoMYPT	3
58	25.478	OptoMYPT	3
60	26.335	OptoMYPT	3
0	27.046	OptoMYPT	4
2	27.172	OptoMYPT	4
4	27.382	OptoMYPT	4
6	26.559	OptoMYPT	4
8	28.425	OptoMYPT	4
10	28.068	OptoMYPT	4
12	27.865	OptoMYPT	4
14	28.27	OptoMYPT	4
16	29.656	OptoMYPT	4
18	29.265	OptoMYPT	4
20	29.51	OptoMYPT	4
22	29.971	OptoMYPT	4
24	30.05	OptoMYPT	4
26	30.196	OptoMYPT	4
28	30.572	OptoMYPT	4
30	30.712	OptoMYPT	4
32	30.765	OptoMYPT	4
34	30.916	OptoMYPT	4
36	30.325	OptoMYPT	4
38	31.302	OptoMYPT	4
40	31.485	OptoMYPT	4
42	30.605	OptoMYPT	4
44	31.374	OptoMYPT	4
46	31.658	OptoMYPT	4
48	32.132	OptoMYPT	4
50	31.578	OptoMYPT	4
52	31.827	OptoMYPT	4
54	32.531	OptoMYPT	4
56	30.189	OptoMYPT	4
58	30.039	OptoMYPT	4
60	28.761	OptoMYPT	4
0	22.21	OptoMYPT	5
2	21.596	OptoMYPT	5
4	20.036	OptoMYPT	5
6	20.348	OptoMYPT	5
8	20.931	OptoMYPT	5
10	21.298	OptoMYPT	5
12	20.949	OptoMYPT	5
14	21.878	OptoMYPT	5
16	21.751	OptoMYPT	5
18	21.598	OptoMYPT	5
20	22.353	OptoMYPT	5
22	21.778	OptoMYPT	5
24	22.16	OptoMYPT	5
26	21.099	OptoMYPT	5
28	21.391	OptoMYPT	5
30	21.181	OptoMYPT	5
32	22.256	OptoMYPT	5
34	21.129	OptoMYPT	5
36	22.23	OptoMYPT	5
38	21.27	OptoMYPT	5
40	21.725	OptoMYPT	5
42	22.22	OptoMYPT	5
44	23.099	OptoMYPT	5
46	22.584	OptoMYPT	5
48	22.427	OptoMYPT	5
50	21.947	OptoMYPT	5
52	21.769	OptoMYPT	5
54	22.69	OptoMYPT	5
56	22.558	OptoMYPT	5
58	20.316	OptoMYPT	5
60	20.256	OptoMYPT	5
0	15.924	OptoMYPT	6
2	16.439	OptoMYPT	6
4	16.406	OptoMYPT	6
6	16.391	OptoMYPT	6
8	16.078	OptoMYPT	6
10	16.607	OptoMYPT	6
12	17.056	OptoMYPT	6
14	16.838	OptoMYPT	6
16	17.205	OptoMYPT	6
18	17.423	OptoMYPT	6
20	17.645	OptoMYPT	6
22	17.695	OptoMYPT	6
24	18.379	OptoMYPT	6
26	18.779	OptoMYPT	6
28	19.191	OptoMYPT	6
30	19.563	OptoMYPT	6
32	20.439	OptoMYPT	6
34	19.893	OptoMYPT	6
36	20.381	OptoMYPT	6
38	20.198	OptoMYPT	6
40	20.216	OptoMYPT	6
42	20.266	OptoMYPT	6
44	20.75	OptoMYPT	6
46	19.993	OptoMYPT	6
48	19.941	OptoMYPT	6
50	20.417	OptoMYPT	6
52	20.848	OptoMYPT	6
54	21.036	OptoMYPT	6
56	20.482	OptoMYPT	6
58	21.615	OptoMYPT	6
60	21.414	OptoMYPT	6
0	14.931	OptoMYPT	7
2	15.145	OptoMYPT	7
4	15.891	OptoMYPT	7
6	15.733	OptoMYPT	7
8	16.062	OptoMYPT	7
10	15.645	OptoMYPT	7
12	16.963	OptoMYPT	7
14	17.043	OptoMYPT	7
16	17.683	OptoMYPT	7
18	18.553	OptoMYPT	7
20	17.977	OptoMYPT	7
22	18.349	OptoMYPT	7
24	17.967	OptoMYPT	7
26	18.434	OptoMYPT	7
28	18.756	OptoMYPT	7
30	18.669	OptoMYPT	7
32	17.815	OptoMYPT	7
34	17.357	OptoMYPT	7
36	19.215	OptoMYPT	7
38	18.935	OptoMYPT	7
40	18.981	OptoMYPT	7
42	19.294	OptoMYPT	7
44	19.778	OptoMYPT	7
46	20.05	OptoMYPT	7
48	20.751	OptoMYPT	7
50	20.333	OptoMYPT	7
52	20.217	OptoMYPT	7
54	20.988	OptoMYPT	7
56	19.918	OptoMYPT	7
58	20.55	OptoMYPT	7
60	20.487	OptoMYPT	7
0	18.51	OptoMYPT	8
2	19.066	OptoMYPT	8
4	19.729	OptoMYPT	8
6	20.547	OptoMYPT	8
8	20.153	OptoMYPT	8
10	20.342	OptoMYPT	8
12	20.468	OptoMYPT	8
14	21.213	OptoMYPT	8
16	21.342	OptoMYPT	8
18	20.999	OptoMYPT	8
20	21.859	OptoMYPT	8
22	21.017	OptoMYPT	8
24	21.572	OptoMYPT	8
26	22.788	OptoMYPT	8
28	22.825	OptoMYPT	8
30	22.476	OptoMYPT	8
32	23.172	OptoMYPT	8
34	23.342	OptoMYPT	8
36	23.615	OptoMYPT	8
38	23.489	OptoMYPT	8
40	22.957	OptoMYPT	8
42	23.068	OptoMYPT	8
44	23.415	OptoMYPT	8
46	23.84	OptoMYPT	8
48	23.684	OptoMYPT	8
50	24.185	OptoMYPT	8
52	23.859	OptoMYPT	8
54	24.532	OptoMYPT	8
56	24.36	OptoMYPT	8
58	23.901	OptoMYPT	8
60	23.705	OptoMYPT	8
0	14.543	OptoMYPT	9
2	14.784	OptoMYPT	9
4	14.444	OptoMYPT	9
6	15.106	OptoMYPT	9
8	15.706	OptoMYPT	9
10	16.521	OptoMYPT	9
12	16.215	OptoMYPT	9
14	17.37	OptoMYPT	9
16	17.562	OptoMYPT	9
18	17.117	OptoMYPT	9
20	17.665	OptoMYPT	9
22	17.958	OptoMYPT	9
24	17.859	OptoMYPT	9
26	17.387	OptoMYPT	9
28	17.567	OptoMYPT	9
30	17.37	OptoMYPT	9
32	17.676	OptoMYPT	9
34	18.308	OptoMYPT	9
36	18.14	OptoMYPT	9
38	18.735	OptoMYPT	9
40	18.018	OptoMYPT	9
42	18.57	OptoMYPT	9
44	19.014	OptoMYPT	9
46	18.605	OptoMYPT	9
48	18.782	OptoMYPT	9
50	17.736	OptoMYPT	9
52	18.092	OptoMYPT	9
54	18.056	OptoMYPT	9
56	18.061	OptoMYPT	9
58	18.041	OptoMYPT	9
60	18.687	OptoMYPT	9
0	20.575	OptoMYPT	10
2	21.213	OptoMYPT	10
4	21.022	OptoMYPT	10
6	22.199	OptoMYPT	10
8	22.536	OptoMYPT	10
10	22.918	OptoMYPT	10
12	23.057	OptoMYPT	10
14	23.16	OptoMYPT	10
16	23.771	OptoMYPT	10
18	23.884	OptoMYPT	10
20	23.037	OptoMYPT	10
22	23.048	OptoMYPT	10
24	22.868	OptoMYPT	10
26	23.358	OptoMYPT	10
28	23.149	OptoMYPT	10
30	23.113	OptoMYPT	10
32	23.165	OptoMYPT	10
34	23.192	OptoMYPT	10
36	23.77	OptoMYPT	10
38	23.276	OptoMYPT	10
40	23.412	OptoMYPT	10
42	23.862	OptoMYPT	10
44	24.935	OptoMYPT	10
46	23.93	OptoMYPT	10
48	24.029	OptoMYPT	10
50	24.674	OptoMYPT	10
52	25.224	OptoMYPT	10
54	24.526	OptoMYPT	10
56	25.194	OptoMYPT	10
58	24.94	OptoMYPT	10
60	24.757	OptoMYPT	10
0	37.415	OptoMYPT	11
2	38.9898	OptoMYPT	11
4	39.1782	OptoMYPT	11
6	39.3398	OptoMYPT	11
8	40.4883	OptoMYPT	11
10	40.7243	OptoMYPT	11
12	43.2951	OptoMYPT	11
14	41.1709	OptoMYPT	11
16	42.6272	OptoMYPT	11
18	41.4908	OptoMYPT	11
20	41.4155	OptoMYPT	11
22	41.1917	OptoMYPT	11
24	41.4102	OptoMYPT	11
26	41.1932	OptoMYPT	11
28	40.5029	OptoMYPT	11
30	40.4621	OptoMYPT	11
32	40.599	OptoMYPT	11
34	41.0612	OptoMYPT	11
36	41.084	OptoMYPT	11
38	40.9874	OptoMYPT	11
40	40.4563	OptoMYPT	11
42	41.4383	OptoMYPT	11
44	40.718	OptoMYPT	11
46	41.8869	OptoMYPT	11
48	41.8675	OptoMYPT	11
50	43.2893	OptoMYPT	11
52	42.7714	OptoMYPT	11
54	43.6379	OptoMYPT	11
56	44.9617	OptoMYPT	11
58	43.7966	OptoMYPT	11
60	43.8019	OptoMYPT	11
0	48.4646	OptoMYPT	12
2	48.3981	OptoMYPT	12
4	48.7597	OptoMYPT	12
6	49.2053	OptoMYPT	12
8	50.3451	OptoMYPT	12
10	50.9403	OptoMYPT	12
12	51.4092	OptoMYPT	12
14	52.2068	OptoMYPT	12
16	52.4752	OptoMYPT	12
18	52.4937	OptoMYPT	12
20	53.1694	OptoMYPT	12
22	53.9641	OptoMYPT	12
24	52.7117	OptoMYPT	12
26	53.6199	OptoMYPT	12
28	54.0223	OptoMYPT	12
30	54.2772	OptoMYPT	12
32	53.9524	OptoMYPT	12
34	55.0087	OptoMYPT	12
36	55.1417	OptoMYPT	12
38	55.1214	OptoMYPT	12
40	55.451	OptoMYPT	12
42	54.5646	OptoMYPT	12
44	55.5922	OptoMYPT	12
46	54.1049	OptoMYPT	12
48	53.2947	OptoMYPT	12
50	52.9277	OptoMYPT	12
52	53.6908	OptoMYPT	12
54	53.5825	OptoMYPT	12
56	53.6165	OptoMYPT	12
58	54.4286	OptoMYPT	12
60	53.6471	OptoMYPT	12
0	24.9015	OptoMYPT	13
2	25.4757	OptoMYPT	13
4	25.9272	OptoMYPT	13
6	26.0447	OptoMYPT	13
8	26.9383	OptoMYPT	13
10	26.5209	OptoMYPT	13
12	27.8636	OptoMYPT	13
14	27.7073	OptoMYPT	13
16	27.7005	OptoMYPT	13
18	27.3301	OptoMYPT	13
20	27.9345	OptoMYPT	13
22	28.6427	OptoMYPT	13
24	28.8209	OptoMYPT	13
26	30.4427	OptoMYPT	13
28	29.4903	OptoMYPT	13
30	29.2592	OptoMYPT	13
32	28.3762	OptoMYPT	13
34	28.0447	OptoMYPT	13
36	28.5816	OptoMYPT	13
38	27.8733	OptoMYPT	13
40	27.7461	OptoMYPT	13
42	28.951	OptoMYPT	13
44	29.6738	OptoMYPT	13
46	29.0184	OptoMYPT	13
48	29.2961	OptoMYPT	13
50	28.2976	OptoMYPT	13
52	28.5549	OptoMYPT	13
54	27.9218	OptoMYPT	13
56	27.9869	OptoMYPT	13
58	28.5029	OptoMYPT	13
60	29.3408	OptoMYPT	13
0	26.7194	OptoMYPT	14
2	28.0684	OptoMYPT	14
4	28.7782	OptoMYPT	14
6	28.9364	OptoMYPT	14
8	28.5888	OptoMYPT	14
10	29.0728	OptoMYPT	14
12	28.732	OptoMYPT	14
14	30.2359	OptoMYPT	14
16	31.3078	OptoMYPT	14
18	31.3684	OptoMYPT	14
20	32.4466	OptoMYPT	14
22	32.9777	OptoMYPT	14
24	32.2728	OptoMYPT	14
26	32.8252	OptoMYPT	14
28	32.3786	OptoMYPT	14
30	34.1869	OptoMYPT	14
32	32.25	OptoMYPT	14
34	33.7597	OptoMYPT	14
36	33.817	OptoMYPT	14
38	32.6422	OptoMYPT	14
40	33.5879	OptoMYPT	14
42	33.1879	OptoMYPT	14
44	32.8825	OptoMYPT	14
46	31.5709	OptoMYPT	14
48	32.6306	OptoMYPT	14
50	33.6	OptoMYPT	14
52	33.3835	OptoMYPT	14
54	33.7364	OptoMYPT	14
56	34.6714	OptoMYPT	14
58	34.4277	OptoMYPT	14
60	34.3665	OptoMYPT	14
0	28.5636	OptoMYPT	15
2	28.7034	OptoMYPT	15
4	29.9121	OptoMYPT	15
6	30.8932	OptoMYPT	15
8	31.2286	OptoMYPT	15
10	31.2544	OptoMYPT	15
12	30.7034	OptoMYPT	15
14	30.9767	OptoMYPT	15
16	31.3801	OptoMYPT	15
18	30.1447	OptoMYPT	15
20	31.4481	OptoMYPT	15
22	31.1248	OptoMYPT	15
24	31.3733	OptoMYPT	15
26	31.7529	OptoMYPT	15
28	30.882	OptoMYPT	15
30	30.5961	OptoMYPT	15
32	31.1481	OptoMYPT	15
34	31.0097	OptoMYPT	15
36	30.6083	OptoMYPT	15
38	30.085	OptoMYPT	15
40	30.384	OptoMYPT	15
42	31.1015	OptoMYPT	15
44	30.7641	OptoMYPT	15
46	30.4816	OptoMYPT	15
48	29.2607	OptoMYPT	15
50	29.1058	OptoMYPT	15
52	28.7553	OptoMYPT	15
54	29.3451	OptoMYPT	15
56	29.5155	OptoMYPT	15
58	29.3898	OptoMYPT	15
60	29.3903	OptoMYPT	15

## Sheet: S6b
Time (min)	Distance	Exp	Cell ID
0	24.933	Control	1
2	24	Control	1
4	24	Control	1
6	24.826	Control	1
8	25.188	Control	1
10	25.188	Control	1
12	25.331	Control	1
14	24.643	Control	1
16	25.366	Control	1
18	25.366	Control	1
20	25.074	Control	1
22	25.074	Control	1
24	25.074	Control	1
26	24.656	Control	1
28	24.782	Control	1
30	24.643	Control	1
32	25.204	Control	1
34	25.204	Control	1
36	25.204	Control	1
38	25.228	Control	1
40	25.758	Control	1
42	25.758	Control	1
44	26.372	Control	1
46	26.372	Control	1
48	26.372	Control	1
50	26.372	Control	1
52	26.372	Control	1
54	27.051	Control	1
56	26.862	Control	1
58	27.811	Control	1
60	27.811	Control	1
0	13.782	Control	2
2	14.14	Control	2
4	14.263	Control	2
6	14.263	Control	2
8	13.992	Control	2
10	14.408	Control	2
12	14.408	Control	2
14	13.62	Control	2
16	14.395	Control	2
18	14.395	Control	2
20	14.121	Control	2
22	14.576	Control	2
24	16.311	Control	2
26	15.732	Control	2
28	15.732	Control	2
30	15.664	Control	2
32	15.732	Control	2
34	15.732	Control	2
36	14.881	Control	2
38	14.881	Control	2
40	16.019	Control	2
42	15.796	Control	2
44	16.019	Control	2
46	15.943	Control	2
48	16.019	Control	2
50	16.019	Control	2
52	15.929	Control	2
54	16.019	Control	2
56	16.019	Control	2
58	16.019	Control	2
60	16.504	Control	2
0	16.416	Control	3
2	16.416	Control	3
4	16.416	Control	3
6	16.413	Control	3
8	17.325	Control	3
10	17.291	Control	3
12	18.125	Control	3
14	18.125	Control	3
16	18.125	Control	3
18	18.327	Control	3
20	18.363	Control	3
22	17.668	Control	3
24	17.668	Control	3
26	17.668	Control	3
28	17.12	Control	3
30	17.557	Control	3
32	17.961	Control	3
34	17.402	Control	3
36	17.961	Control	3
38	17.961	Control	3
40	17.961	Control	3
42	17.961	Control	3
44	17.961	Control	3
46	17.662	Control	3
48	17.961	Control	3
50	17.961	Control	3
52	17.961	Control	3
54	17.961	Control	3
56	17.961	Control	3
58	17.348	Control	3
60	17.469	Control	3
0	21.013	Control	4
2	20.311	Control	4
4	20.93	Control	4
6	20.94	Control	4
8	20.537	Control	4
10	20.664	Control	4
12	20.312	Control	4
14	20.151	Control	4
16	19.755	Control	4
18	19.755	Control	4
20	18.664	Control	4
22	18.945	Control	4
24	18.945	Control	4
26	18.705	Control	4
28	18.705	Control	4
30	19.414	Control	4
32	19.395	Control	4
34	19.395	Control	4
36	19.648	Control	4
38	19.447	Control	4
40	19.908	Control	4
42	20.011	Control	4
44	20.329	Control	4
46	20.329	Control	4
48	20.329	Control	4
50	20.329	Control	4
52	20.031	Control	4
54	20.031	Control	4
56	20.653	Control	4
58	20.551	Control	4
60	20.259	Control	4
0	36.187	Control	5
2	36.108	Control	5
4	36.293	Control	5
6	35.678	Control	5
8	35.072	Control	5
10	35.072	Control	5
12	35.256	Control	5
14	35.297	Control	5
16	35.297	Control	5
18	34.707	Control	5
20	34.227	Control	5
22	34.934	Control	5
24	34.934	Control	5
26	35.383	Control	5
28	35.383	Control	5
30	35.383	Control	5
32	33.982	Control	5
34	33.982	Control	5
36	33.982	Control	5
38	34.451	Control	5
40	34.451	Control	5
42	35.235	Control	5
44	35.235	Control	5
46	35.235	Control	5
48	34.507	Control	5
50	34.507	Control	5
52	34.507	Control	5
54	35.532	Control	5
56	35.119	Control	5
58	35.119	Control	5
60	35.119	Control	5
0	23.725	Control	6
2	23.085	Control	6
4	23.905	Control	6
6	24.031	Control	6
8	22.979	Control	6
10	21.466	Control	6
12	22.3	Control	6
14	22.051	Control	6
16	21.707	Control	6
18	21.372	Control	6
20	21.959	Control	6
22	21.667	Control	6
24	21.441	Control	6
26	21.441	Control	6
28	20.361	Control	6
30	19.702	Control	6
32	19.985	Control	6
34	20.229	Control	6
36	20.285	Control	6
38	20.494	Control	6
40	20.252	Control	6
42	21.047	Control	6
44	21.047	Control	6
46	21.047	Control	6
48	20.725	Control	6
50	20.725	Control	6
52	20.97	Control	6
54	20.964	Control	6
56	20.959	Control	6
58	20.959	Control	6
60	20.901	Control	6
0	14.269	Control	7
2	14.89	Control	7
4	15.355	Control	7
6	16.514	Control	7
8	15.625	Control	7
10	16.06	Control	7
12	16.706	Control	7
14	17.502	Control	7
16	17.734	Control	7
18	17.76	Control	7
20	18.929	Control	7
22	18.929	Control	7
24	19.729	Control	7
26	20.099	Control	7
28	19.502	Control	7
30	19.912	Control	7
32	19.978	Control	7
34	21.355	Control	7
36	21.147	Control	7
38	21.147	Control	7
40	21.385	Control	7
42	21.721	Control	7
44	22.376	Control	7
46	23.022	Control	7
48	22.909	Control	7
50	22.909	Control	7
52	24.423	Control	7
54	24.542	Control	7
56	24.475	Control	7
58	24.475	Control	7
60	25.005	Control	7
0	17.71	Control	8
2	17.872	Control	8
4	18.395	Control	8
6	18.047	Control	8
8	18.714	Control	8
10	18.79	Control	8
12	18.649	Control	8
14	19.077	Control	8
16	18.653	Control	8
18	18.845	Control	8
20	18.554	Control	8
22	18.835	Control	8
24	18.839	Control	8
26	18.597	Control	8
28	19.117	Control	8
30	20.001	Control	8
32	20.382	Control	8
34	20.324	Control	8
36	20.769	Control	8
38	20.976	Control	8
40	20.959	Control	8
42	20.959	Control	8
44	21.066	Control	8
46	21.432	Control	8
48	21.342	Control	8
50	21.948	Control	8
52	20.954	Control	8
54	20.607	Control	8
56	20.338	Control	8
58	20.338	Control	8
60	20.966	Control	8
0	25.797	Control	9
2	24.924	Control	9
4	24.924	Control	9
6	24.324	Control	9
8	24.891	Control	9
10	24.702	Control	9
12	24.323	Control	9
14	23.527	Control	9
16	24.135	Control	9
18	24.135	Control	9
20	23.739	Control	9
22	21.897	Control	9
24	22.439	Control	9
26	22.439	Control	9
28	22.737	Control	9
30	21.611	Control	9
32	21.844	Control	9
34	21.844	Control	9
36	22.391	Control	9
38	22.391	Control	9
40	22.391	Control	9
42	21.332	Control	9
44	21.332	Control	9
46	21.089	Control	9
48	21.842	Control	9
50	21.842	Control	9
52	21.086	Control	9
54	20.626	Control	9
56	21.488	Control	9
58	21.48	Control	9
60	21.48	Control	9
0	12.584	Control	10
2	13.591	Control	10
4	14.098	Control	10
6	14.074	Control	10
8	14.408	Control	10
10	14.858	Control	10
12	14.405	Control	10
14	15.021	Control	10
16	14.78	Control	10
18	16.108	Control	10
20	15.998	Control	10
22	17.151	Control	10
24	16.959	Control	10
26	16.206	Control	10
28	16.82	Control	10
30	16.063	Control	10
32	16.837	Control	10
34	17.518	Control	10
36	17.789	Control	10
38	18.145	Control	10
40	17.468	Control	10
42	18.003	Control	10
44	18.608	Control	10
46	19.623	Control	10
48	19.719	Control	10
50	20.18	Control	10
52	19.801	Control	10
54	19.909	Control	10
56	19.67	Control	10
58	20.542	Control	10
60	21.106	Control	10
0	38.183	Control	11
2	37.135	Control	11
4	37.351	Control	11
6	38.073	Control	11
8	37.824	Control	11
10	37.995	Control	11
12	37.195	Control	11
14	37.195	Control	11
16	36.257	Control	11
18	36.79	Control	11
20	37.153	Control	11
22	34.853	Control	11
24	35.26	Control	11
26	34.314	Control	11
28	34.866	Control	11
30	34.866	Control	11
32	34.585	Control	11
34	34.585	Control	11
36	34.585	Control	11
38	33.781	Control	11
40	33.606	Control	11
42	33.364	Control	11
44	33.297	Control	11
46	32.403	Control	11
48	32.162	Control	11
50	31.648	Control	11
52	30.642	Control	11
54	30.388	Control	11
56	29.582	Control	11
58	29.208	Control	11
60	29.822	Control	11
0	30.932	Control	12
2	31.08	Control	12
4	31.301	Control	12
6	31.47	Control	12
8	31.944	Control	12
10	31.778	Control	12
12	31.778	Control	12
14	31.647	Control	12
16	32.048	Control	12
18	30.558	Control	12
20	32.374	Control	12
22	32.646	Control	12
24	32.673	Control	12
26	32.733	Control	12
28	32.733	Control	12
30	33.634	Control	12
32	33.192	Control	12
34	33.636	Control	12
36	34.396	Control	12
38	34.625	Control	12
40	36.479	Control	12
42	36.479	Control	12
44	36.201	Control	12
46	36.201	Control	12
48	36.201	Control	12
50	36.201	Control	12
52	36.595	Control	12
54	36.595	Control	12
56	36.595	Control	12
58	36.595	Control	12
60	35.61	Control	12
0	44.668	Control	13
2	44.191	Control	13
4	44.191	Control	13
6	44.608	Control	13
8	44.608	Control	13
10	45.91	Control	13
12	45.881	Control	13
14	45.21	Control	13
16	45.275	Control	13
18	46.444	Control	13
20	46.444	Control	13
22	45.853	Control	13
24	45.438	Control	13
26	45.367	Control	13
28	43.551	Control	13
30	43.596	Control	13
32	44.263	Control	13
34	43.771	Control	13
36	44.587	Control	13
38	44.999	Control	13
40	44.999	Control	13
42	44.945	Control	13
44	44.945	Control	13
46	45.85	Control	13
48	45.734	Control	13
50	45.734	Control	13
52	46.172	Control	13
54	46.496	Control	13
56	46.276	Control	13
58	46.276	Control	13
60	46.425	Control	13
0	18.88	Control	14
2	17.909	Control	14
4	18.452	Control	14
6	17.97	Control	14
8	18.033	Control	14
10	17.458	Control	14
12	16.313	Control	14
14	16.108	Control	14
16	15.387	Control	14
18	14.897	Control	14
20	14.138	Control	14
22	14.843	Control	14
24	14.843	Control	14
26	14.138	Control	14
28	14.138	Control	14
30	14.75	Control	14
32	15.249	Control	14
34	16.047	Control	14
36	16.524	Control	14
38	17.01	Control	14
40	17.875	Control	14
42	18.635	Control	14
44	18.203	Control	14
46	18.097	Control	14
48	17.224	Control	14
50	17.641	Control	14
52	17.292	Control	14
54	17.765	Control	14
56	18.464	Control	14
58	18.368	Control	14
60	18.209	Control	14
0	22.662	Control	15
2	23.356	Control	15
4	23.311	Control	15
6	24.103	Control	15
8	24.103	Control	15
10	24.103	Control	15
12	24.83	Control	15
14	24.234	Control	15
16	23.356	Control	15
18	24.67	Control	15
20	24.67	Control	15
22	24.306	Control	15
24	24.075	Control	15
26	23.513	Control	15
28	24.051	Control	15
30	23.806	Control	15
32	23.806	Control	15
34	24.361	Control	15
36	24.361	Control	15
38	24.129	Control	15
40	23.504	Control	15
42	23.504	Control	15
44	23.954	Control	15
46	24.821	Control	15
48	24.821	Control	15
50	24.05	Control	15
52	24.05	Control	15
54	24.05	Control	15
56	24.05	Control	15
58	24.05	Control	15
60	24.05	Control	15
0	37.056	OptoMYPT	1
2	37.592	OptoMYPT	1
4	36.51	OptoMYPT	1
6	35.128	OptoMYPT	1
8	37.267	OptoMYPT	1
10	37.391	OptoMYPT	1
12	37.719	OptoMYPT	1
14	38.365	OptoMYPT	1
16	37.848	OptoMYPT	1
18	37.87	OptoMYPT	1
20	38.189	OptoMYPT	1
22	38.813	OptoMYPT	1
24	38.719	OptoMYPT	1
26	38.813	OptoMYPT	1
28	38.369	OptoMYPT	1
30	38.724	OptoMYPT	1
32	39.914	OptoMYPT	1
34	39.426	OptoMYPT	1
36	40.262	OptoMYPT	1
38	41.668	OptoMYPT	1
40	41.97	OptoMYPT	1
42	41.195	OptoMYPT	1
44	42.177	OptoMYPT	1
46	41.512	OptoMYPT	1
48	41.076	OptoMYPT	1
50	42.177	OptoMYPT	1
52	42.498	OptoMYPT	1
54	42.142	OptoMYPT	1
56	42.686	OptoMYPT	1
58	43.767	OptoMYPT	1
60	43.442	OptoMYPT	1
0	25.051	OptoMYPT	2
2	24.446	OptoMYPT	2
4	24.324	OptoMYPT	2
6	23.58	OptoMYPT	2
8	23.134	OptoMYPT	2
10	22.821	OptoMYPT	2
12	22.965	OptoMYPT	2
14	23.859	OptoMYPT	2
16	23.427	OptoMYPT	2
18	23.674	OptoMYPT	2
20	23.255	OptoMYPT	2
22	23.328	OptoMYPT	2
24	24.081	OptoMYPT	2
26	24.081	OptoMYPT	2
28	24.032	OptoMYPT	2
30	24.073	OptoMYPT	2
32	24.474	OptoMYPT	2
34	24.818	OptoMYPT	2
36	25.226	OptoMYPT	2
38	25.985	OptoMYPT	2
40	25.383	OptoMYPT	2
42	25.2	OptoMYPT	2
44	25.84	OptoMYPT	2
46	25.598	OptoMYPT	2
48	24.899	OptoMYPT	2
50	24.785	OptoMYPT	2
52	24.592	OptoMYPT	2
54	25.471	OptoMYPT	2
56	26.022	OptoMYPT	2
58	27.029	OptoMYPT	2
60	26.29	OptoMYPT	2
0	28.018	OptoMYPT	3
2	28.243	OptoMYPT	3
4	27.409	OptoMYPT	3
6	27.671	OptoMYPT	3
8	27.215	OptoMYPT	3
10	27.096	OptoMYPT	3
12	26.309	OptoMYPT	3
14	26.309	OptoMYPT	3
16	25.994	OptoMYPT	3
18	25.852	OptoMYPT	3
20	25.684	OptoMYPT	3
22	25.305	OptoMYPT	3
24	24.747	OptoMYPT	3
26	24.566	OptoMYPT	3
28	23.983	OptoMYPT	3
30	23.421	OptoMYPT	3
32	23.421	OptoMYPT	3
34	23.421	OptoMYPT	3
36	23.583	OptoMYPT	3
38	24.377	OptoMYPT	3
40	25.307	OptoMYPT	3
42	25.002	OptoMYPT	3
44	24.822	OptoMYPT	3
46	24.822	OptoMYPT	3
48	24.83	OptoMYPT	3
50	24.83	OptoMYPT	3
52	25.383	OptoMYPT	3
54	24.756	OptoMYPT	3
56	24.735	OptoMYPT	3
58	24.895	OptoMYPT	3
60	24.984	OptoMYPT	3
0	26.336	OptoMYPT	4
2	26.882	OptoMYPT	4
4	27.026	OptoMYPT	4
6	26.359	OptoMYPT	4
8	26.863	OptoMYPT	4
10	27.108	OptoMYPT	4
12	26.949	OptoMYPT	4
14	27.052	OptoMYPT	4
16	27.992	OptoMYPT	4
18	28.277	OptoMYPT	4
20	28.826	OptoMYPT	4
22	29.093	OptoMYPT	4
24	29.181	OptoMYPT	4
26	28.79	OptoMYPT	4
28	29.239	OptoMYPT	4
30	29.522	OptoMYPT	4
32	29.457	OptoMYPT	4
34	29.63	OptoMYPT	4
36	28.582	OptoMYPT	4
38	29.202	OptoMYPT	4
40	29.713	OptoMYPT	4
42	29.03	OptoMYPT	4
44	29.093	OptoMYPT	4
46	29.311	OptoMYPT	4
48	29.247	OptoMYPT	4
50	29.247	OptoMYPT	4
52	29.725	OptoMYPT	4
54	29.118	OptoMYPT	4
56	28.417	OptoMYPT	4
58	27.754	OptoMYPT	4
60	27.392	OptoMYPT	4
0	21.398	OptoMYPT	5
2	21.253	OptoMYPT	5
4	19.594	OptoMYPT	5
6	19.565	OptoMYPT	5
8	20.002	OptoMYPT	5
10	20.653	OptoMYPT	5
12	20.638	OptoMYPT	5
14	20.444	OptoMYPT	5
16	20.336	OptoMYPT	5
18	20.436	OptoMYPT	5
20	20.763	OptoMYPT	5
22	20.656	OptoMYPT	5
24	20.881	OptoMYPT	5
26	20.145	OptoMYPT	5
28	20.082	OptoMYPT	5
30	20.036	OptoMYPT	5
32	20.867	OptoMYPT	5
34	19.572	OptoMYPT	5
36	19.834	OptoMYPT	5
38	19.719	OptoMYPT	5
40	20.428	OptoMYPT	5
42	20.633	OptoMYPT	5
44	21.089	OptoMYPT	5
46	21.042	OptoMYPT	5
48	20.143	OptoMYPT	5
50	20.588	OptoMYPT	5
52	20.805	OptoMYPT	5
54	21.061	OptoMYPT	5
56	20.455	OptoMYPT	5
58	19.391	OptoMYPT	5
60	19.037	OptoMYPT	5
0	15.262	OptoMYPT	6
2	15.726	OptoMYPT	6
4	15.933	OptoMYPT	6
6	16.299	OptoMYPT	6
8	15.681	OptoMYPT	6
10	16.32	OptoMYPT	6
12	16.496	OptoMYPT	6
14	16.342	OptoMYPT	6
16	16.727	OptoMYPT	6
18	16.813	OptoMYPT	6
20	17.195	OptoMYPT	6
22	17.222	OptoMYPT	6
24	17.73	OptoMYPT	6
26	18.506	OptoMYPT	6
28	18.345	OptoMYPT	6
30	18.23	OptoMYPT	6
32	19.381	OptoMYPT	6
34	19.029	OptoMYPT	6
36	19.286	OptoMYPT	6
38	19.781	OptoMYPT	6
40	19.344	OptoMYPT	6
42	19.765	OptoMYPT	6
44	19.6	OptoMYPT	6
46	19.277	OptoMYPT	6
48	19.409	OptoMYPT	6
50	19.904	OptoMYPT	6
52	19.714	OptoMYPT	6
54	20.143	OptoMYPT	6
56	19.709	OptoMYPT	6
58	20.607	OptoMYPT	6
60	20.221	OptoMYPT	6
0	14.595	OptoMYPT	7
2	15.23	OptoMYPT	7
4	15.468	OptoMYPT	7
6	15.468	OptoMYPT	7
8	15.468	OptoMYPT	7
10	15.692	OptoMYPT	7
12	16.518	OptoMYPT	7
14	16.632	OptoMYPT	7
16	17.199	OptoMYPT	7
18	17.854	OptoMYPT	7
20	17.241	OptoMYPT	7
22	17.573	OptoMYPT	7
24	17.573	OptoMYPT	7
26	17.835	OptoMYPT	7
28	17.658	OptoMYPT	7
30	17.64	OptoMYPT	7
32	17.406	OptoMYPT	7
34	17.406	OptoMYPT	7
36	17.559	OptoMYPT	7
38	17.559	OptoMYPT	7
40	18.038	OptoMYPT	7
42	18.367	OptoMYPT	7
44	19.175	OptoMYPT	7
46	18.931	OptoMYPT	7
48	19.421	OptoMYPT	7
50	19.511	OptoMYPT	7
52	19.176	OptoMYPT	7
54	19.748	OptoMYPT	7
56	19.192	OptoMYPT	7
58	19.842	OptoMYPT	7
60	19.842	OptoMYPT	7
0	18.222	OptoMYPT	8
2	19.117	OptoMYPT	8
4	19.294	OptoMYPT	8
6	19.849	OptoMYPT	8
8	20.058	OptoMYPT	8
10	19.915	OptoMYPT	8
12	20.329	OptoMYPT	8
14	20.882	OptoMYPT	8
16	20.667	OptoMYPT	8
18	20.286	OptoMYPT	8
20	20.941	OptoMYPT	8
22	20.685	OptoMYPT	8
24	21.088	OptoMYPT	8
26	21.462	OptoMYPT	8
28	21.983	OptoMYPT	8
30	21.938	OptoMYPT	8
32	22.3	OptoMYPT	8
34	22.643	OptoMYPT	8
36	22.772	OptoMYPT	8
38	22.6	OptoMYPT	8
40	22.105	OptoMYPT	8
42	22.024	OptoMYPT	8
44	22.171	OptoMYPT	8
46	23.08	OptoMYPT	8
48	22.749	OptoMYPT	8
50	22.792	OptoMYPT	8
52	22.446	OptoMYPT	8
54	23.337	OptoMYPT	8
56	23.298	OptoMYPT	8
58	22.744	OptoMYPT	8
60	23.004	OptoMYPT	8
0	14.279	OptoMYPT	9
2	14.585	OptoMYPT	9
4	14.33	OptoMYPT	9
6	14.973	OptoMYPT	9
8	15.722	OptoMYPT	9
10	16.133	OptoMYPT	9
12	16.198	OptoMYPT	9
14	16.938	OptoMYPT	9
16	17.347	OptoMYPT	9
18	16.914	OptoMYPT	9
20	17.327	OptoMYPT	9
22	17.826	OptoMYPT	9
24	17.407	OptoMYPT	9
26	17.236	OptoMYPT	9
28	16.385	OptoMYPT	9
30	16.924	OptoMYPT	9
32	17.15	OptoMYPT	9
34	17.566	OptoMYPT	9
36	17.667	OptoMYPT	9
38	18.29	OptoMYPT	9
40	17.995	OptoMYPT	9
42	17.616	OptoMYPT	9
44	17.986	OptoMYPT	9
46	17.56	OptoMYPT	9
48	17.499	OptoMYPT	9
50	16.823	OptoMYPT	9
52	17.118	OptoMYPT	9
54	17.55	OptoMYPT	9
56	17.066	OptoMYPT	9
58	17.662	OptoMYPT	9
60	17.56	OptoMYPT	9
0	20.27	OptoMYPT	10
2	20.672	OptoMYPT	10
4	20.727	OptoMYPT	10
6	21.716	OptoMYPT	10
8	22.11	OptoMYPT	10
10	21.913	OptoMYPT	10
12	22.268	OptoMYPT	10
14	22.733	OptoMYPT	10
16	22.832	OptoMYPT	10
18	23.096	OptoMYPT	10
20	22.871	OptoMYPT	10
22	22.468	OptoMYPT	10
24	22.586	OptoMYPT	10
26	22.79	OptoMYPT	10
28	22.627	OptoMYPT	10
30	22.617	OptoMYPT	10
32	23.063	OptoMYPT	10
34	22.884	OptoMYPT	10
36	22.746	OptoMYPT	10
38	22.67	OptoMYPT	10
40	22.926	OptoMYPT	10
42	22.8	OptoMYPT	10
44	23.173	OptoMYPT	10
46	23.126	OptoMYPT	10
48	23.073	OptoMYPT	10
50	23.59	OptoMYPT	10
52	23.968	OptoMYPT	10
54	23.945	OptoMYPT	10
56	24.338	OptoMYPT	10
58	24.183	OptoMYPT	10
60	24.022	OptoMYPT	10
0	36.6888	OptoMYPT	11
2	38.8097	OptoMYPT	11
4	38.6641	OptoMYPT	11
6	38.6641	OptoMYPT	11
8	39.7316	OptoMYPT	11
10	40.3194	OptoMYPT	11
12	40.3194	OptoMYPT	11
14	39.734	OptoMYPT	11
16	39.734	OptoMYPT	11
18	38.7481	OptoMYPT	11
20	38.7481	OptoMYPT	11
22	39.6359	OptoMYPT	11
24	39.6359	OptoMYPT	11
26	38.7189	OptoMYPT	11
28	38.7189	OptoMYPT	11
30	38.2947	OptoMYPT	11
32	39.3383	OptoMYPT	11
34	39.2524	OptoMYPT	11
36	39.7466	OptoMYPT	11
38	38.5058	OptoMYPT	11
40	38.0049	OptoMYPT	11
42	39.7408	OptoMYPT	11
44	39.1563	OptoMYPT	11
46	39.1563	OptoMYPT	11
48	40.2019	OptoMYPT	11
50	41.3204	OptoMYPT	11
52	40.1422	OptoMYPT	11
54	42.5757	OptoMYPT	11
56	42.8917	OptoMYPT	11
58	42.8917	OptoMYPT	11
60	43.4466	OptoMYPT	11
0	48.1558	OptoMYPT	12
2	47.4141	OptoMYPT	12
4	47.7379	OptoMYPT	12
6	49.1131	OptoMYPT	12
8	49.601	OptoMYPT	12
10	49.6005	OptoMYPT	12
12	49.9282	OptoMYPT	12
14	50.6568	OptoMYPT	12
16	50.6568	OptoMYPT	12
18	51.3102	OptoMYPT	12
20	51.5879	OptoMYPT	12
22	52.1456	OptoMYPT	12
24	51.0325	OptoMYPT	12
26	51.0325	OptoMYPT	12
28	51.0325	OptoMYPT	12
30	51.6937	OptoMYPT	12
32	51.6937	OptoMYPT	12
34	51.6937	OptoMYPT	12
36	52.1165	OptoMYPT	12
38	52.1165	OptoMYPT	12
40	52.1165	OptoMYPT	12
42	52.1165	OptoMYPT	12
44	52.5835	OptoMYPT	12
46	52.5835	OptoMYPT	12
48	51.3578	OptoMYPT	12
50	51.45	OptoMYPT	12
52	51.45	OptoMYPT	12
54	52.0228	OptoMYPT	12
56	51.6859	OptoMYPT	12
58	51.6859	OptoMYPT	12
60	51.2146	OptoMYPT	12
0	24.1049	OptoMYPT	13
2	24.2199	OptoMYPT	13
4	25.0553	OptoMYPT	13
6	25.8374	OptoMYPT	13
8	26.2068	OptoMYPT	13
10	26.5403	OptoMYPT	13
12	26.9743	OptoMYPT	13
14	26.9723	OptoMYPT	13
16	26.2971	OptoMYPT	13
18	26.5175	OptoMYPT	13
20	26.265	OptoMYPT	13
22	26.4393	OptoMYPT	13
24	26.4393	OptoMYPT	13
26	27.0621	OptoMYPT	13
28	27.4723	OptoMYPT	13
30	27.4723	OptoMYPT	13
32	26.9432	OptoMYPT	13
34	26.5243	OptoMYPT	13
36	27.251	OptoMYPT	13
38	26.701	OptoMYPT	13
40	26.5413	OptoMYPT	13
42	27.5117	OptoMYPT	13
44	27.75	OptoMYPT	13
46	28.0345	OptoMYPT	13
48	28.0345	OptoMYPT	13
50	27.1073	OptoMYPT	13
52	26.8544	OptoMYPT	13
54	27.1403	OptoMYPT	13
56	26.4141	OptoMYPT	13
58	26.9578	OptoMYPT	13
60	27.1782	OptoMYPT	13
0	25.8141	OptoMYPT	14
2	27.0655	OptoMYPT	14
4	27.7898	OptoMYPT	14
6	28.1631	OptoMYPT	14
8	28.4102	OptoMYPT	14
10	28.8136	OptoMYPT	14
12	27.9985	OptoMYPT	14
14	29.8879	OptoMYPT	14
16	29.8626	OptoMYPT	14
18	30.4131	OptoMYPT	14
20	30.4131	OptoMYPT	14
22	30.7354	OptoMYPT	14
24	31.6602	OptoMYPT	14
26	31.6602	OptoMYPT	14
28	31.6602	OptoMYPT	14
30	31.6602	OptoMYPT	14
32	31.6602	OptoMYPT	14
34	31.882	OptoMYPT	14
36	32.9316	OptoMYPT	14
38	32.9316	OptoMYPT	14
40	32.6874	OptoMYPT	14
42	32.6874	OptoMYPT	14
44	30.817	OptoMYPT	14
46	30.817	OptoMYPT	14
48	30.817	OptoMYPT	14
50	31.7932	OptoMYPT	14
52	31.7932	OptoMYPT	14
54	32.882	OptoMYPT	14
56	33.0699	OptoMYPT	14
58	33.0699	OptoMYPT	14
60	32.7194	OptoMYPT	14
0	27.9146	OptoMYPT	15
2	28.5155	OptoMYPT	15
4	29.815	OptoMYPT	15
6	30.5495	OptoMYPT	15
8	30.8791	OptoMYPT	15
10	31.2257	OptoMYPT	15
12	30.201	OptoMYPT	15
14	30.4621	OptoMYPT	15
16	30.6107	OptoMYPT	15
18	29.3471	OptoMYPT	15
20	29.6578	OptoMYPT	15
22	29.7335	OptoMYPT	15
24	29.8476	OptoMYPT	15
26	29.9485	OptoMYPT	15
28	29.5956	OptoMYPT	15
30	29.4291	OptoMYPT	15
32	29.4291	OptoMYPT	15
34	29.1379	OptoMYPT	15
36	28.8544	OptoMYPT	15
38	28.9883	OptoMYPT	15
40	29.0553	OptoMYPT	15
42	29.0553	OptoMYPT	15
44	28.734	OptoMYPT	15
46	28.6301	OptoMYPT	15
48	27.9699	OptoMYPT	15
50	27.9544	OptoMYPT	15
52	27.6024	OptoMYPT	15
54	27.9296	OptoMYPT	15
56	27.9296	OptoMYPT	15
58	27.8733	OptoMYPT	15
60	27.6029	OptoMYPT	15

## Sheet: S6c
Time (min)	Normalized length	Exp	Cell ID
0	1.01528	Control-Path	1
2	0.973651	Control-Path	1
4	0.97806	Control-Path	1
6	0.980518	Control-Path	1
8	1.02121	Control-Path	1
10	1.03128	Control-Path	1
12	1.03182	Control-Path	1
14	0.991989	Control-Path	1
16	1.04759	Control-Path	1
18	1.00986	Control-Path	1
20	1.01403	Control-Path	1
22	1.03803	Control-Path	1
24	1.03112	Control-Path	1
26	1.00455	Control-Path	1
28	1.02578	Control-Path	1
30	1.01864	Control-Path	1
32	1.05129	Control-Path	1
34	1.07615	Control-Path	1
36	1.04923	Control-Path	1
38	1.03214	Control-Path	1
40	1.04973	Control-Path	1
42	1.04458	Control-Path	1
44	1.07264	Control-Path	1
46	1.0834	Control-Path	1
48	1.09168	Control-Path	1
50	1.08434	Control-Path	1
52	1.09308	Control-Path	1
54	1.10041	Control-Path	1
56	1.10471	Control-Path	1
58	1.14341	Control-Path	1
60	1.11477	Control-Path	1
0	0.989368	Control-Path	2
2	0.984594	Control-Path	2
4	1.01095	Control-Path	2
6	1.02597	Control-Path	2
8	0.990337	Control-Path	2
10	0.998778	Control-Path	2
12	1.01054	Control-Path	2
14	0.982865	Control-Path	2
16	1.02279	Control-Path	2
18	1.03136	Control-Path	2
20	1.00085	Control-Path	2
22	1.03766	Control-Path	2
24	1.13196	Control-Path	2
26	1.09349	Control-Path	2
28	1.09225	Control-Path	2
30	1.10242	Control-Path	2
32	1.09709	Control-Path	2
34	1.10574	Control-Path	2
36	1.04347	Control-Path	2
38	1.08581	Control-Path	2
40	1.12774	Control-Path	2
42	1.09944	Control-Path	2
44	1.12594	Control-Path	2
46	1.10422	Control-Path	2
48	1.14843	Control-Path	2
50	1.11439	Control-Path	2
52	1.10387	Control-Path	2
54	1.14289	Control-Path	2
56	1.14518	Control-Path	2
58	1.19693	Control-Path	2
60	1.20454	Control-Path	2
0	0.974356	Control-Path	3
2	0.964227	Control-Path	3
4	1.01628	Control-Path	3
6	0.971721	Control-Path	3
8	1.03208	Control-Path	3
10	1.04133	Control-Path	3
12	1.07102	Control-Path	3
14	1.08741	Control-Path	3
16	1.10263	Control-Path	3
18	1.10269	Control-Path	3
20	1.10656	Control-Path	3
22	1.06306	Control-Path	3
24	1.037	Control-Path	3
26	1.04526	Control-Path	3
28	1.04842	Control-Path	3
30	1.04233	Control-Path	3
32	1.05345	Control-Path	3
34	1.03566	Control-Path	3
36	1.06932	Control-Path	3
38	1.06938	Control-Path	3
40	1.06996	Control-Path	3
42	1.06961	Control-Path	3
44	1.0534	Control-Path	3
46	1.03466	Control-Path	3
48	1.05433	Control-Path	3
50	1.06464	Control-Path	3
52	1.06487	Control-Path	3
54	1.05814	Control-Path	3
56	1.075	Control-Path	3
58	1.04877	Control-Path	3
60	1.04403	Control-Path	3
0	1.01331	Control-Path	4
2	0.968625	Control-Path	4
4	1.0047	Control-Path	4
6	1.02117	Control-Path	4
8	0.986359	Control-Path	4
10	1.00583	Control-Path	4
12	0.973047	Control-Path	4
14	0.988428	Control-Path	4
16	0.970507	Control-Path	4
18	0.952632	Control-Path	4
20	0.921633	Control-Path	4
22	0.930524	Control-Path	4
24	0.912884	Control-Path	4
26	0.908556	Control-Path	4
28	0.934004	Control-Path	4
30	0.942283	Control-Path	4
32	0.973047	Control-Path	4
34	0.956301	Control-Path	4
36	0.952161	Control-Path	4
38	0.951785	Control-Path	4
40	0.939978	Control-Path	4
42	1.00475	Control-Path	4
44	0.987347	Control-Path	4
46	1.00414	Control-Path	4
48	0.982125	Control-Path	4
50	0.983442	Control-Path	4
52	0.961946	Control-Path	4
54	0.964109	Control-Path	4
56	0.977657	Control-Path	4
58	0.984289	Control-Path	4
60	0.993979	Control-Path	4
0	1.02041	Control-Path	5
2	1.02217	Control-Path	5
4	1.00943	Control-Path	5
6	0.990337	Control-Path	5
8	0.987508	Control-Path	5
10	0.97015	Control-Path	5
12	0.980422	Control-Path	5
14	0.993166	Control-Path	5
16	0.977263	Control-Path	5
18	0.975121	Control-Path	5
20	0.954412	Control-Path	5
22	0.957818	Control-Path	5
24	0.981164	Control-Path	5
26	0.979323	Control-Path	5
28	0.973418	Control-Path	5
30	0.97243	Control-Path	5
32	0.9448	Control-Path	5
34	0.957928	Control-Path	5
36	0.982784	Control-Path	5
38	0.981191	Control-Path	5
40	0.982537	Control-Path	5
42	0.989733	Control-Path	5
44	0.980642	Control-Path	5
46	0.977648	Control-Path	5
48	0.981273	Control-Path	5
50	0.991078	Control-Path	5
52	0.99756	Control-Path	5
54	1.00297	Control-Path	5
56	0.989403	Control-Path	5
58	0.979323	Control-Path	5
60	1.0075	Control-Path	5
0	1.02623	Control-Path	6
2	0.988209	Control-Path	6
4	1.02812	Control-Path	6
6	1.03162	Control-Path	6
8	0.983033	Control-Path	6
10	0.942783	Control-Path	6
12	0.958566	Control-Path	6
14	0.94937	Control-Path	6
16	0.931533	Control-Path	6
18	0.926143	Control-Path	6
20	0.950525	Control-Path	6
22	0.930635	Control-Path	6
24	0.928838	Control-Path	6
26	0.929779	Control-Path	6
28	0.877852	Control-Path	6
30	0.853	Control-Path	6
32	0.862111	Control-Path	6
34	0.869596	Control-Path	6
36	0.890983	Control-Path	6
38	0.891454	Control-Path	6
40	0.898939	Control-Path	6
42	0.901377	Control-Path	6
44	0.914637	Control-Path	6
46	0.903217	Control-Path	6
48	0.906553	Control-Path	6
50	0.916305	Control-Path	6
52	0.910959	Control-Path	6
54	0.917418	Control-Path	6
56	0.915749	Control-Path	6
58	0.918487	Control-Path	6
60	0.916263	Control-Path	6
0	0.924102	Control-Path	7
2	0.93614	Control-Path	7
4	1.00225	Control-Path	7
6	1.08549	Control-Path	7
8	1.01468	Control-Path	7
10	1.03734	Control-Path	7
12	1.11716	Control-Path	7
14	1.15856	Control-Path	7
16	1.14677	Control-Path	7
18	1.18817	Control-Path	7
20	1.21887	Control-Path	7
22	1.19686	Control-Path	7
24	1.27037	Control-Path	7
26	1.26902	Control-Path	7
28	1.26542	Control-Path	7
30	1.29509	Control-Path	7
32	1.30997	Control-Path	7
34	1.37537	Control-Path	7
36	1.38573	Control-Path	7
38	1.33282	Control-Path	7
40	1.37183	Control-Path	7
42	1.44992	Control-Path	7
44	1.4682	Control-Path	7
46	1.53599	Control-Path	7
48	1.47953	Control-Path	7
50	1.5168	Control-Path	7
52	1.60403	Control-Path	7
54	1.59579	Control-Path	7
56	1.61111	Control-Path	7
58	1.61034	Control-Path	7
60	1.64156	Control-Path	7
0	0.974929	Control-Path	8
2	0.990717	Control-Path	8
4	0.998067	Control-Path	8
6	0.979883	Control-Path	8
8	1.02905	Control-Path	8
10	1.02736	Control-Path	8
12	1.03955	Control-Path	8
14	1.04271	Control-Path	8
16	1.05763	Control-Path	8
18	1.03738	Control-Path	8
20	1.01674	Control-Path	8
22	1.03542	Control-Path	8
24	1.01391	Control-Path	8
26	1.03482	Control-Path	8
28	1.05017	Control-Path	8
30	1.1002	Control-Path	8
32	1.15035	Control-Path	8
34	1.12046	Control-Path	8
36	1.13989	Control-Path	8
38	1.17441	Control-Path	8
40	1.14871	Control-Path	8
42	1.18138	Control-Path	8
44	1.18862	Control-Path	8
46	1.22586	Control-Path	8
48	1.21356	Control-Path	8
50	1.24611	Control-Path	8
52	1.16902	Control-Path	8
54	1.15693	Control-Path	8
56	1.13287	Control-Path	8
58	1.10423	Control-Path	8
60	1.16864	Control-Path	8
0	1.04175	Control-Path	9
2	1.01748	Control-Path	9
4	0.997169	Control-Path	9
6	0.988774	Control-Path	9
8	0.979588	Control-Path	9
10	0.975232	Control-Path	9
12	0.968501	Control-Path	9
14	0.946524	Control-Path	9
16	0.947118	Control-Path	9
18	0.970797	Control-Path	9
20	0.937932	Control-Path	9
22	0.915956	Control-Path	9
24	0.923043	Control-Path	9
26	0.91651	Control-Path	9
28	0.940822	Control-Path	9
30	0.882536	Control-Path	9
32	0.880873	Control-Path	9
34	0.933972	Control-Path	9
36	0.912352	Control-Path	9
38	0.933893	Control-Path	9
40	0.896751	Control-Path	9
42	0.859451	Control-Path	9
44	0.855729	Control-Path	9
46	0.849512	Control-Path	9
48	0.883605	Control-Path	9
50	0.869112	Control-Path	9
52	0.856125	Control-Path	9
54	0.853353	Control-Path	9
56	0.872478	Control-Path	9
58	0.876834	Control-Path	9
60	0.877547	Control-Path	9
0	0.905472	Control-Path	10
2	0.954345	Control-Path	10
4	0.971425	Control-Path	10
6	1.03099	Control-Path	10
8	1.04276	Control-Path	10
10	1.09501	Control-Path	10
12	1.06372	Control-Path	10
14	1.11288	Control-Path	10
16	1.08855	Control-Path	10
18	1.17811	Control-Path	10
20	1.17459	Control-Path	10
22	1.24873	Control-Path	10
24	1.22246	Control-Path	10
26	1.20904	Control-Path	10
28	1.25461	Control-Path	10
30	1.21414	Control-Path	10
32	1.27449	Control-Path	10
34	1.2854	Control-Path	10
36	1.33535	Control-Path	10
38	1.35458	Control-Path	10
40	1.32868	Control-Path	10
42	1.34891	Control-Path	10
44	1.38587	Control-Path	10
46	1.4402	Control-Path	10
48	1.43525	Control-Path	10
50	1.46797	Control-Path	10
52	1.45879	Control-Path	10
54	1.47501	Control-Path	10
56	1.4463	Control-Path	10
58	1.52488	Control-Path	10
60	1.56608	Control-Path	10
0	1.01295	Control-Path	11
2	0.97267	Control-Path	11
4	0.999452	Control-Path	11
6	1.00877	Control-Path	11
8	0.990681	Control-Path	11
10	1.01548	Control-Path	11
12	0.990812	Control-Path	11
14	0.980475	Control-Path	11
16	0.967606	Control-Path	11
18	0.988515	Control-Path	11
20	0.970008	Control-Path	11
22	0.915322	Control-Path	11
24	0.951762	Control-Path	11
26	0.916158	Control-Path	11
28	0.924954	Control-Path	11
30	0.929679	Control-Path	11
32	0.936074	Control-Path	11
34	0.922135	Control-Path	11
36	0.919159	Control-Path	11
38	0.913835	Control-Path	11
40	0.884129	Control-Path	11
42	0.885121	Control-Path	11
44	0.886922	Control-Path	11
46	0.858992	Control-Path	11
48	0.847559	Control-Path	11
50	0.838476	Control-Path	11
52	0.833438	Control-Path	11
54	0.792822	Control-Path	11
56	0.794623	Control-Path	11
58	0.786348	Control-Path	11
60	0.771626	Control-Path	11
0	0.989092	Control-Path	12
2	0.995562	Control-Path	12
4	1.00321	Control-Path	12
6	0.999139	Control-Path	12
8	1.0043	Control-Path	12
10	1.00869	Control-Path	12
12	1.00517	Control-Path	12
14	0.999575	Control-Path	12
16	1.01746	Control-Path	12
18	0.964706	Control-Path	12
20	1.02004	Control-Path	12
22	1.01712	Control-Path	12
24	1.02415	Control-Path	12
26	1.04471	Control-Path	12
28	1.06589	Control-Path	12
30	1.06424	Control-Path	12
32	1.07012	Control-Path	12
34	1.08403	Control-Path	12
36	1.05796	Control-Path	12
38	1.07721	Control-Path	12
40	1.14067	Control-Path	12
42	1.11435	Control-Path	12
44	1.13417	Control-Path	12
46	1.14661	Control-Path	12
48	1.10928	Control-Path	12
50	1.13734	Control-Path	12
52	1.15009	Control-Path	12
54	1.14023	Control-Path	12
56	1.10732	Control-Path	12
58	1.11187	Control-Path	12
60	1.09597	Control-Path	12
0	0.999183	Control-Path	13
2	0.984784	Control-Path	13
4	0.996273	Control-Path	13
6	0.988241	Control-Path	13
8	1.01275	Control-Path	13
10	1.01877	Control-Path	13
12	1.03094	Control-Path	13
14	1.0157	Control-Path	13
16	1.02131	Control-Path	13
18	1.03455	Control-Path	13
20	1.01748	Control-Path	13
22	1.00669	Control-Path	13
24	1.00443	Control-Path	13
26	0.98067	Control-Path	13
28	0.959224	Control-Path	13
30	0.970844	Control-Path	13
32	0.95894	Control-Path	13
34	0.956161	Control-Path	13
36	0.987125	Control-Path	13
38	0.999883	Control-Path	13
40	1.00096	Control-Path	13
42	1.00117	Control-Path	13
44	1.00756	Control-Path	13
46	1.01476	Control-Path	13
48	1.01137	Control-Path	13
50	1.024	Control-Path	13
52	1.02093	Control-Path	13
54	1.01918	Control-Path	13
56	1.03542	Control-Path	13
58	1.02343	Control-Path	13
60	1.03857	Control-Path	13
0	1.03358	Control-Path	14
2	0.995665	Control-Path	14
4	1.01139	Control-Path	14
6	0.974608	Control-Path	14
8	1.00805	Control-Path	14
10	0.976708	Control-Path	14
12	0.906428	Control-Path	14
14	0.907074	Control-Path	14
16	0.86566	Control-Path	14
18	0.829631	Control-Path	14
20	0.798449	Control-Path	14
22	0.839432	Control-Path	14
24	0.804642	Control-Path	14
26	0.776207	Control-Path	14
28	0.804965	Control-Path	14
30	0.821768	Control-Path	14
32	0.881708	Control-Path	14
34	0.865552	Control-Path	14
36	0.920053	Control-Path	14
38	0.948057	Control-Path	14
40	0.979401	Control-Path	14
42	1.01365	Control-Path	14
44	0.995449	Control-Path	14
46	0.983494	Control-Path	14
48	0.96766	Control-Path	14
50	0.999865	Control-Path	14
52	0.96249	Control-Path	14
54	0.965937	Control-Path	14
56	1.02173	Control-Path	14
58	1.01204	Control-Path	14
60	1.01748	Control-Path	14
0	0.960224	Control-Path	15
2	0.993469	Control-Path	15
4	0.997334	Control-Path	15
6	1.02401	Control-Path	15
8	1.01047	Control-Path	15
10	1.0145	Control-Path	15
12	1.05879	Control-Path	15
14	1.04832	Control-Path	15
16	1.01221	Control-Path	15
18	1.04375	Control-Path	15
20	1.05456	Control-Path	15
22	1.05734	Control-Path	15
24	1.03872	Control-Path	15
26	1.03868	Control-Path	15
28	1.04965	Control-Path	15
30	1.0371	Control-Path	15
32	1.06702	Control-Path	15
34	1.02372	Control-Path	15
36	1.04658	Control-Path	15
38	1.0396	Control-Path	15
40	1.02875	Control-Path	15
42	1.01857	Control-Path	15
44	1.02709	Control-Path	15
46	1.06183	Control-Path	15
48	1.0519	Control-Path	15
50	1.044	Control-Path	15
52	1.03399	Control-Path	15
54	1.04816	Control-Path	15
56	1.03881	Control-Path	15
58	1.03494	Control-Path	15
60	1.05975	Control-Path	15
0	1.00988	Control-Distance	1
2	0.972086	Control-Distance	1
4	0.972086	Control-Distance	1
6	1.00554	Control-Distance	1
8	1.0202	Control-Distance	1
10	1.0202	Control-Distance	1
12	1.026	Control-Distance	1
14	0.99813	Control-Distance	1
16	1.02741	Control-Distance	1
18	1.02741	Control-Distance	1
20	1.01559	Control-Distance	1
22	1.01559	Control-Distance	1
24	1.01559	Control-Distance	1
26	0.998657	Control-Distance	1
28	1.00376	Control-Distance	1
30	0.99813	Control-Distance	1
32	1.02085	Control-Distance	1
34	1.02085	Control-Distance	1
36	1.02085	Control-Distance	1
38	1.02182	Control-Distance	1
40	1.04329	Control-Distance	1
42	1.04329	Control-Distance	1
44	1.06816	Control-Distance	1
46	1.06816	Control-Distance	1
48	1.06816	Control-Distance	1
50	1.06816	Control-Distance	1
52	1.06816	Control-Distance	1
54	1.09566	Control-Distance	1
56	1.08801	Control-Distance	1
58	1.12645	Control-Distance	1
60	1.12645	Control-Distance	1
0	0.97459	Control-Distance	2
2	0.999906	Control-Distance	2
4	1.0086	Control-Distance	2
6	1.0086	Control-Distance	2
8	0.98944	Control-Distance	2
10	1.01886	Control-Distance	2
12	1.01886	Control-Distance	2
14	0.963134	Control-Distance	2
16	1.01794	Control-Distance	2
18	1.01794	Control-Distance	2
20	0.998562	Control-Distance	2
22	1.03074	Control-Distance	2
24	1.15343	Control-Distance	2
26	1.11248	Control-Distance	2
28	1.11248	Control-Distance	2
30	1.10767	Control-Distance	2
32	1.11248	Control-Distance	2
34	1.11248	Control-Distance	2
36	1.05231	Control-Distance	2
38	1.05231	Control-Distance	2
40	1.13278	Control-Distance	2
42	1.11701	Control-Distance	2
44	1.13278	Control-Distance	2
46	1.1274	Control-Distance	2
48	1.13278	Control-Distance	2
50	1.13278	Control-Distance	2
52	1.12641	Control-Distance	2
54	1.13278	Control-Distance	2
56	1.13278	Control-Distance	2
58	1.13278	Control-Distance	2
60	1.16708	Control-Distance	2
0	0.982239	Control-Distance	3
2	0.982239	Control-Distance	3
4	0.982239	Control-Distance	3
6	0.98206	Control-Distance	3
8	1.03663	Control-Distance	3
10	1.03459	Control-Distance	3
12	1.0845	Control-Distance	3
14	1.0845	Control-Distance	3
16	1.0845	Control-Distance	3
18	1.09658	Control-Distance	3
20	1.09874	Control-Distance	3
22	1.05715	Control-Distance	3
24	1.05715	Control-Distance	3
26	1.05715	Control-Distance	3
28	1.02436	Control-Distance	3
30	1.05051	Control-Distance	3
32	1.07468	Control-Distance	3
34	1.04124	Control-Distance	3
36	1.07468	Control-Distance	3
38	1.07468	Control-Distance	3
40	1.07468	Control-Distance	3
42	1.07468	Control-Distance	3
44	1.07468	Control-Distance	3
46	1.05679	Control-Distance	3
48	1.07468	Control-Distance	3
50	1.07468	Control-Distance	3
52	1.07468	Control-Distance	3
54	1.07468	Control-Distance	3
56	1.07468	Control-Distance	3
58	1.038	Control-Distance	3
60	1.04524	Control-Distance	3
0	1.01353	Control-Distance	4
2	0.97967	Control-Distance	4
4	1.00953	Control-Distance	4
6	1.01001	Control-Distance	4
8	0.99057	Control-Distance	4
10	0.996696	Control-Distance	4
12	0.979718	Control-Distance	4
14	0.971952	Control-Distance	4
16	0.952852	Control-Distance	4
18	0.952852	Control-Distance	4
20	0.900229	Control-Distance	4
22	0.913783	Control-Distance	4
24	0.913783	Control-Distance	4
26	0.902207	Control-Distance	4
28	0.902207	Control-Distance	4
30	0.936404	Control-Distance	4
32	0.935488	Control-Distance	4
34	0.935488	Control-Distance	4
36	0.947691	Control-Distance	4
38	0.937996	Control-Distance	4
40	0.960232	Control-Distance	4
42	0.9652	Control-Distance	4
44	0.980538	Control-Distance	4
46	0.980538	Control-Distance	4
48	0.980538	Control-Distance	4
50	0.980538	Control-Distance	4
52	0.966164	Control-Distance	4
54	0.966164	Control-Distance	4
56	0.996165	Control-Distance	4
58	0.991246	Control-Distance	4
60	0.977161	Control-Distance	4
0	1.01265	Control-Distance	5
2	1.01044	Control-Distance	5
4	1.01561	Control-Distance	5
6	0.998405	Control-Distance	5
8	0.981447	Control-Distance	5
10	0.981447	Control-Distance	5
12	0.986596	Control-Distance	5
14	0.987743	Control-Distance	5
16	0.987743	Control-Distance	5
18	0.971233	Control-Distance	5
20	0.9578	Control-Distance	5
22	0.977585	Control-Distance	5
24	0.977585	Control-Distance	5
26	0.99015	Control-Distance	5
28	0.99015	Control-Distance	5
30	0.99015	Control-Distance	5
32	0.950944	Control-Distance	5
34	0.950944	Control-Distance	5
36	0.950944	Control-Distance	5
38	0.964069	Control-Distance	5
40	0.964069	Control-Distance	5
42	0.986008	Control-Distance	5
44	0.986008	Control-Distance	5
46	0.986008	Control-Distance	5
48	0.965636	Control-Distance	5
50	0.965636	Control-Distance	5
52	0.965636	Control-Distance	5
54	0.994319	Control-Distance	5
56	0.982762	Control-Distance	5
58	0.982762	Control-Distance	5
60	0.982762	Control-Distance	5
0	1.0227	Control-Distance	6
2	0.995107	Control-Distance	6
4	1.03045	Control-Distance	6
6	1.03589	Control-Distance	6
8	0.990538	Control-Distance	6
10	0.925318	Control-Distance	6
12	0.961269	Control-Distance	6
14	0.950536	Control-Distance	6
16	0.935707	Control-Distance	6
18	0.921266	Control-Distance	6
20	0.94657	Control-Distance	6
22	0.933983	Control-Distance	6
24	0.924241	Control-Distance	6
26	0.924241	Control-Distance	6
28	0.877686	Control-Distance	6
30	0.849279	Control-Distance	6
32	0.861478	Control-Distance	6
34	0.871996	Control-Distance	6
36	0.87441	Control-Distance	6
38	0.883419	Control-Distance	6
40	0.872987	Control-Distance	6
42	0.907257	Control-Distance	6
44	0.907257	Control-Distance	6
46	0.907257	Control-Distance	6
48	0.893377	Control-Distance	6
50	0.893377	Control-Distance	6
52	0.903938	Control-Distance	6
54	0.903679	Control-Distance	6
56	0.903464	Control-Distance	6
58	0.903464	Control-Distance	6
60	0.900963	Control-Distance	6
0	0.92343	Control-Distance	7
2	0.963619	Control-Distance	7
4	0.993712	Control-Distance	7
6	1.06872	Control-Distance	7
8	1.01119	Control-Distance	7
10	1.03934	Control-Distance	7
12	1.08114	Control-Distance	7
14	1.13266	Control-Distance	7
16	1.14767	Control-Distance	7
18	1.14935	Control-Distance	7
20	1.22501	Control-Distance	7
22	1.22501	Control-Distance	7
24	1.27678	Control-Distance	7
26	1.30072	Control-Distance	7
28	1.26209	Control-Distance	7
30	1.28862	Control-Distance	7
32	1.29289	Control-Distance	7
34	1.38201	Control-Distance	7
36	1.36855	Control-Distance	7
38	1.36855	Control-Distance	7
40	1.38395	Control-Distance	7
42	1.40569	Control-Distance	7
44	1.44808	Control-Distance	7
46	1.48989	Control-Distance	7
48	1.48258	Control-Distance	7
50	1.48258	Control-Distance	7
52	1.58056	Control-Distance	7
54	1.58826	Control-Distance	7
56	1.58392	Control-Distance	7
58	1.58392	Control-Distance	7
60	1.61822	Control-Distance	7
0	0.970163	Control-Distance	8
2	0.979037	Control-Distance	8
4	1.00769	Control-Distance	8
6	0.988624	Control-Distance	8
8	1.02516	Control-Distance	8
10	1.02933	Control-Distance	8
12	1.0216	Control-Distance	8
14	1.04505	Control-Distance	8
16	1.02182	Control-Distance	8
18	1.03234	Control-Distance	8
20	1.0164	Control-Distance	8
22	1.03179	Control-Distance	8
24	1.03201	Control-Distance	8
26	1.01875	Control-Distance	8
28	1.04724	Control-Distance	8
30	1.09567	Control-Distance	8
32	1.11654	Control-Distance	8
34	1.11336	Control-Distance	8
36	1.13774	Control-Distance	8
38	1.14908	Control-Distance	8
40	1.14814	Control-Distance	8
42	1.14814	Control-Distance	8
44	1.15401	Control-Distance	8
46	1.17406	Control-Distance	8
48	1.16913	Control-Distance	8
50	1.20232	Control-Distance	8
52	1.14787	Control-Distance	8
54	1.12886	Control-Distance	8
56	1.11413	Control-Distance	8
58	1.11413	Control-Distance	8
60	1.14853	Control-Distance	8
0	1.0349	Control-Distance	9
2	0.99988	Control-Distance	9
4	0.99988	Control-Distance	9
6	0.975809	Control-Distance	9
8	0.998556	Control-Distance	9
10	0.990974	Control-Distance	9
12	0.975769	Control-Distance	9
14	0.943836	Control-Distance	9
16	0.968227	Control-Distance	9
18	0.968227	Control-Distance	9
20	0.952341	Control-Distance	9
22	0.878445	Control-Distance	9
24	0.900189	Control-Distance	9
26	0.900189	Control-Distance	9
28	0.912143	Control-Distance	9
30	0.866972	Control-Distance	9
32	0.876319	Control-Distance	9
34	0.876319	Control-Distance	9
36	0.898263	Control-Distance	9
38	0.898263	Control-Distance	9
40	0.898263	Control-Distance	9
42	0.855779	Control-Distance	9
44	0.855779	Control-Distance	9
46	0.84603	Control-Distance	9
48	0.876239	Control-Distance	9
50	0.876239	Control-Distance	9
52	0.84591	Control-Distance	9
54	0.827456	Control-Distance	9
56	0.862037	Control-Distance	9
58	0.861716	Control-Distance	9
60	0.861716	Control-Distance	9
0	0.903017	Control-Distance	10
2	0.975279	Control-Distance	10
4	1.01166	Control-Distance	10
6	1.00994	Control-Distance	10
8	1.03391	Control-Distance	10
10	1.0662	Control-Distance	10
12	1.03369	Control-Distance	10
14	1.07789	Control-Distance	10
16	1.0606	Control-Distance	10
18	1.1559	Control-Distance	10
20	1.148	Control-Distance	10
22	1.23074	Control-Distance	10
24	1.21696	Control-Distance	10
26	1.16293	Control-Distance	10
28	1.20699	Control-Distance	10
30	1.15267	Control-Distance	10
32	1.20821	Control-Distance	10
34	1.25708	Control-Distance	10
36	1.27652	Control-Distance	10
38	1.30207	Control-Distance	10
40	1.25349	Control-Distance	10
42	1.29188	Control-Distance	10
44	1.33529	Control-Distance	10
46	1.40813	Control-Distance	10
48	1.41502	Control-Distance	10
50	1.4481	Control-Distance	10
52	1.4209	Control-Distance	10
54	1.42865	Control-Distance	10
56	1.4115	Control-Distance	10
58	1.47408	Control-Distance	10
60	1.51455	Control-Distance	10
0	1.0112	Control-Distance	11
2	0.983444	Control-Distance	11
4	0.989164	Control-Distance	11
6	1.00828	Control-Distance	11
8	1.00169	Control-Distance	11
10	1.00622	Control-Distance	11
12	0.985033	Control-Distance	11
14	0.985033	Control-Distance	11
16	0.960192	Control-Distance	11
18	0.974307	Control-Distance	11
20	0.98392	Control-Distance	11
22	0.92301	Control-Distance	11
24	0.933788	Control-Distance	11
26	0.908735	Control-Distance	11
28	0.923354	Control-Distance	11
30	0.923354	Control-Distance	11
32	0.915912	Control-Distance	11
34	0.915912	Control-Distance	11
36	0.915912	Control-Distance	11
38	0.89462	Control-Distance	11
40	0.889985	Control-Distance	11
42	0.883577	Control-Distance	11
44	0.881802	Control-Distance	11
46	0.858127	Control-Distance	11
48	0.851744	Control-Distance	11
50	0.838132	Control-Distance	11
52	0.81149	Control-Distance	11
54	0.804763	Control-Distance	11
56	0.783418	Control-Distance	11
58	0.773514	Control-Distance	11
60	0.789774	Control-Distance	11
0	0.984547	Control-Distance	12
2	0.989258	Control-Distance	12
4	0.996292	Control-Distance	12
6	1.00167	Control-Distance	12
8	1.01676	Control-Distance	12
10	1.01147	Control-Distance	12
12	1.01147	Control-Distance	12
14	1.0073	Control-Distance	12
16	1.02007	Control-Distance	12
18	0.972643	Control-Distance	12
20	1.03044	Control-Distance	12
22	1.0391	Control-Distance	12
24	1.03996	Control-Distance	12
26	1.04187	Control-Distance	12
28	1.04187	Control-Distance	12
30	1.07055	Control-Distance	12
32	1.05648	Control-Distance	12
34	1.07061	Control-Distance	12
36	1.0948	Control-Distance	12
38	1.10209	Control-Distance	12
40	1.1611	Control-Distance	12
42	1.1611	Control-Distance	12
44	1.15226	Control-Distance	12
46	1.15226	Control-Distance	12
48	1.15226	Control-Distance	12
50	1.15226	Control-Distance	12
52	1.1648	Control-Distance	12
54	1.1648	Control-Distance	12
56	1.1648	Control-Distance	12
58	1.1648	Control-Distance	12
60	1.13344	Control-Distance	12
0	0.999374	Control-Distance	13
2	0.988701	Control-Distance	13
4	0.988701	Control-Distance	13
6	0.998031	Control-Distance	13
8	0.998031	Control-Distance	13
10	1.02716	Control-Distance	13
12	1.02651	Control-Distance	13
14	1.0115	Control-Distance	13
16	1.01295	Control-Distance	13
18	1.03911	Control-Distance	13
20	1.03911	Control-Distance	13
22	1.02589	Control-Distance	13
24	1.0166	Control-Distance	13
26	1.01501	Control-Distance	13
28	0.974382	Control-Distance	13
30	0.975389	Control-Distance	13
32	0.990312	Control-Distance	13
34	0.979305	Control-Distance	13
36	0.997561	Control-Distance	13
38	1.00678	Control-Distance	13
40	1.00678	Control-Distance	13
42	1.00557	Control-Distance	13
44	1.00557	Control-Distance	13
46	1.02582	Control-Distance	13
48	1.02322	Control-Distance	13
50	1.02322	Control-Distance	13
52	1.03302	Control-Distance	13
54	1.04027	Control-Distance	13
56	1.03535	Control-Distance	13
58	1.03535	Control-Distance	13
60	1.03868	Control-Distance	13
0	1.04212	Control-Distance	14
2	0.988519	Control-Distance	14
4	1.01849	Control-Distance	14
6	0.991886	Control-Distance	14
8	0.995363	Control-Distance	14
10	0.963625	Control-Distance	14
12	0.900425	Control-Distance	14
14	0.88911	Control-Distance	14
16	0.849313	Control-Distance	14
18	0.822266	Control-Distance	14
20	0.780372	Control-Distance	14
22	0.819286	Control-Distance	14
24	0.819286	Control-Distance	14
26	0.780372	Control-Distance	14
28	0.780372	Control-Distance	14
30	0.814152	Control-Distance	14
32	0.841696	Control-Distance	14
34	0.885743	Control-Distance	14
36	0.912072	Control-Distance	14
38	0.938897	Control-Distance	14
40	0.986642	Control-Distance	14
42	1.02859	Control-Distance	14
44	1.00475	Control-Distance	14
46	0.998896	Control-Distance	14
48	0.950709	Control-Distance	14
50	0.973726	Control-Distance	14
52	0.954463	Control-Distance	14
54	0.980571	Control-Distance	14
56	1.01915	Control-Distance	14
58	1.01385	Control-Distance	14
60	1.00508	Control-Distance	14
0	0.959997	Control-Distance	15
2	0.989396	Control-Distance	15
4	0.987489	Control-Distance	15
6	1.02104	Control-Distance	15
8	1.02104	Control-Distance	15
10	1.02104	Control-Distance	15
12	1.05184	Control-Distance	15
14	1.02659	Control-Distance	15
16	0.989396	Control-Distance	15
18	1.04506	Control-Distance	15
20	1.04506	Control-Distance	15
22	1.02964	Control-Distance	15
24	1.01985	Control-Distance	15
26	0.996046	Control-Distance	15
28	1.01884	Control-Distance	15
30	1.00846	Control-Distance	15
32	1.00846	Control-Distance	15
34	1.03197	Control-Distance	15
36	1.03197	Control-Distance	15
38	1.02214	Control-Distance	15
40	0.995665	Control-Distance	15
42	0.995665	Control-Distance	15
44	1.01473	Control-Distance	15
46	1.05146	Control-Distance	15
48	1.05146	Control-Distance	15
50	1.01879	Control-Distance	15
52	1.01879	Control-Distance	15
54	1.01879	Control-Distance	15
56	1.01879	Control-Distance	15
58	1.01879	Control-Distance	15
60	1.01879	Control-Distance	15
0	1.00317	OptoMYPT-Path	1
2	1.04244	OptoMYPT-Path	1
4	1.00018	OptoMYPT-Path	1
6	0.959923	OptoMYPT-Path	1
8	0.994214	OptoMYPT-Path	1
10	1.00007	OptoMYPT-Path	1
12	1.02628	OptoMYPT-Path	1
14	1.04011	OptoMYPT-Path	1
16	1.02983	OptoMYPT-Path	1
18	1.04796	OptoMYPT-Path	1
20	1.05612	OptoMYPT-Path	1
22	1.06298	OptoMYPT-Path	1
24	1.07348	OptoMYPT-Path	1
26	1.09083	OptoMYPT-Path	1
28	1.07801	OptoMYPT-Path	1
30	1.11365	OptoMYPT-Path	1
32	1.0999	OptoMYPT-Path	1
34	1.10681	OptoMYPT-Path	1
36	1.14452	OptoMYPT-Path	1
38	1.17129	OptoMYPT-Path	1
40	1.20813	OptoMYPT-Path	1
42	1.18798	OptoMYPT-Path	1
44	1.21703	OptoMYPT-Path	1
46	1.20036	OptoMYPT-Path	1
48	1.17646	OptoMYPT-Path	1
50	1.22071	OptoMYPT-Path	1
52	1.22781	OptoMYPT-Path	1
54	1.22964	OptoMYPT-Path	1
56	1.28034	OptoMYPT-Path	1
58	1.27003	OptoMYPT-Path	1
60	1.26017	OptoMYPT-Path	1
0	1.05512	OptoMYPT-Path	2
2	1.02114	OptoMYPT-Path	2
4	1.02933	OptoMYPT-Path	2
6	0.972004	OptoMYPT-Path	2
8	0.967782	OptoMYPT-Path	2
10	0.954619	OptoMYPT-Path	2
12	0.985788	OptoMYPT-Path	2
14	0.995557	OptoMYPT-Path	2
16	0.995474	OptoMYPT-Path	2
18	0.990341	OptoMYPT-Path	2
20	1.00566	OptoMYPT-Path	2
22	0.987982	OptoMYPT-Path	2
24	1.00454	OptoMYPT-Path	2
26	1.01737	OptoMYPT-Path	2
28	1.02292	OptoMYPT-Path	2
30	1.03062	OptoMYPT-Path	2
32	1.03869	OptoMYPT-Path	2
34	1.05959	OptoMYPT-Path	2
36	1.06286	OptoMYPT-Path	2
38	1.1074	OptoMYPT-Path	2
40	1.11502	OptoMYPT-Path	2
42	1.08186	OptoMYPT-Path	2
44	1.12822	OptoMYPT-Path	2
46	1.11899	OptoMYPT-Path	2
48	1.14081	OptoMYPT-Path	2
50	1.0853	OptoMYPT-Path	2
52	1.08493	OptoMYPT-Path	2
54	1.1288	OptoMYPT-Path	2
56	1.15935	OptoMYPT-Path	2
58	1.17972	OptoMYPT-Path	2
60	1.16088	OptoMYPT-Path	2
0	1.02711	OptoMYPT-Path	3
2	1.01669	OptoMYPT-Path	3
4	0.99129	OptoMYPT-Path	3
6	0.997497	OptoMYPT-Path	3
8	0.991183	OptoMYPT-Path	3
10	0.976236	OptoMYPT-Path	3
12	0.953833	OptoMYPT-Path	3
14	0.979696	OptoMYPT-Path	3
16	0.941204	OptoMYPT-Path	3
18	1.00178	OptoMYPT-Path	3
20	0.966996	OptoMYPT-Path	3
22	0.935889	OptoMYPT-Path	3
24	0.922476	OptoMYPT-Path	3
26	0.906494	OptoMYPT-Path	3
28	0.90389	OptoMYPT-Path	3
30	0.909241	OptoMYPT-Path	3
32	0.902856	OptoMYPT-Path	3
34	0.909705	OptoMYPT-Path	3
36	0.895864	OptoMYPT-Path	3
38	0.909063	OptoMYPT-Path	3
40	0.948232	OptoMYPT-Path	3
42	0.946805	OptoMYPT-Path	3
44	0.943916	OptoMYPT-Path	3
46	0.915805	OptoMYPT-Path	3
48	0.941561	OptoMYPT-Path	3
50	0.883628	OptoMYPT-Path	3
52	0.929076	OptoMYPT-Path	3
54	0.907458	OptoMYPT-Path	3
56	0.916768	OptoMYPT-Path	3
58	0.908884	OptoMYPT-Path	3
60	0.939456	OptoMYPT-Path	3
0	0.98557	OptoMYPT-Path	4
2	0.990161	OptoMYPT-Path	4
4	0.997814	OptoMYPT-Path	4
6	0.967823	OptoMYPT-Path	4
8	1.03582	OptoMYPT-Path	4
10	1.02281	OptoMYPT-Path	4
12	1.01541	OptoMYPT-Path	4
14	1.03017	OptoMYPT-Path	4
16	1.08068	OptoMYPT-Path	4
18	1.06643	OptoMYPT-Path	4
20	1.07536	OptoMYPT-Path	4
22	1.09216	OptoMYPT-Path	4
24	1.09504	OptoMYPT-Path	4
26	1.10036	OptoMYPT-Path	4
28	1.11406	OptoMYPT-Path	4
30	1.11916	OptoMYPT-Path	4
32	1.12109	OptoMYPT-Path	4
34	1.12659	OptoMYPT-Path	4
36	1.10506	OptoMYPT-Path	4
38	1.14066	OptoMYPT-Path	4
40	1.14733	OptoMYPT-Path	4
42	1.11526	OptoMYPT-Path	4
44	1.14328	OptoMYPT-Path	4
46	1.15363	OptoMYPT-Path	4
48	1.17091	OptoMYPT-Path	4
50	1.15072	OptoMYPT-Path	4
52	1.15979	OptoMYPT-Path	4
54	1.18545	OptoMYPT-Path	4
56	1.1001	OptoMYPT-Path	4
58	1.09464	OptoMYPT-Path	4
60	1.04807	OptoMYPT-Path	4
0	1.05411	OptoMYPT-Path	5
2	1.02497	OptoMYPT-Path	5
4	0.950933	OptoMYPT-Path	5
6	0.965741	OptoMYPT-Path	5
8	0.993411	OptoMYPT-Path	5
10	1.01083	OptoMYPT-Path	5
12	0.994265	OptoMYPT-Path	5
14	1.03836	OptoMYPT-Path	5
16	1.03233	OptoMYPT-Path	5
18	1.02507	OptoMYPT-Path	5
20	1.0609	OptoMYPT-Path	5
22	1.03361	OptoMYPT-Path	5
24	1.05174	OptoMYPT-Path	5
26	1.00138	OptoMYPT-Path	5
28	1.01524	OptoMYPT-Path	5
30	1.00528	OptoMYPT-Path	5
32	1.0563	OptoMYPT-Path	5
34	1.00281	OptoMYPT-Path	5
36	1.05506	OptoMYPT-Path	5
38	1.0095	OptoMYPT-Path	5
40	1.0311	OptoMYPT-Path	5
42	1.05459	OptoMYPT-Path	5
44	1.09631	OptoMYPT-Path	5
46	1.07186	OptoMYPT-Path	5
48	1.06441	OptoMYPT-Path	5
50	1.04163	OptoMYPT-Path	5
52	1.03318	OptoMYPT-Path	5
54	1.0769	OptoMYPT-Path	5
56	1.07063	OptoMYPT-Path	5
58	0.964222	OptoMYPT-Path	5
60	0.961374	OptoMYPT-Path	5
0	0.976483	OptoMYPT-Path	6
2	1.00806	OptoMYPT-Path	6
4	1.00604	OptoMYPT-Path	6
6	1.00512	OptoMYPT-Path	6
8	0.985927	OptoMYPT-Path	6
10	1.01837	OptoMYPT-Path	6
12	1.0459	OptoMYPT-Path	6
14	1.03253	OptoMYPT-Path	6
16	1.05504	OptoMYPT-Path	6
18	1.0684	OptoMYPT-Path	6
20	1.08202	OptoMYPT-Path	6
22	1.08508	OptoMYPT-Path	6
24	1.12703	OptoMYPT-Path	6
26	1.15156	OptoMYPT-Path	6
28	1.17682	OptoMYPT-Path	6
30	1.19963	OptoMYPT-Path	6
32	1.25335	OptoMYPT-Path	6
34	1.21987	OptoMYPT-Path	6
36	1.24979	OptoMYPT-Path	6
38	1.23857	OptoMYPT-Path	6
40	1.23967	OptoMYPT-Path	6
42	1.24274	OptoMYPT-Path	6
44	1.27242	OptoMYPT-Path	6
46	1.226	OptoMYPT-Path	6
48	1.22281	OptoMYPT-Path	6
50	1.252	OptoMYPT-Path	6
52	1.27843	OptoMYPT-Path	6
54	1.28996	OptoMYPT-Path	6
56	1.25599	OptoMYPT-Path	6
58	1.32546	OptoMYPT-Path	6
60	1.31314	OptoMYPT-Path	6
0	0.959093	OptoMYPT-Path	7
2	0.972839	OptoMYPT-Path	7
4	1.02076	OptoMYPT-Path	7
6	1.01061	OptoMYPT-Path	7
8	1.03174	OptoMYPT-Path	7
10	1.00496	OptoMYPT-Path	7
12	1.08962	OptoMYPT-Path	7
14	1.09476	OptoMYPT-Path	7
16	1.13587	OptoMYPT-Path	7
18	1.19175	OptoMYPT-Path	7
20	1.15475	OptoMYPT-Path	7
22	1.17865	OptoMYPT-Path	7
24	1.15411	OptoMYPT-Path	7
26	1.18411	OptoMYPT-Path	7
28	1.20479	OptoMYPT-Path	7
30	1.1992	OptoMYPT-Path	7
32	1.14435	OptoMYPT-Path	7
34	1.11493	OptoMYPT-Path	7
36	1.23428	OptoMYPT-Path	7
38	1.21629	OptoMYPT-Path	7
40	1.21924	OptoMYPT-Path	7
42	1.23935	OptoMYPT-Path	7
44	1.27044	OptoMYPT-Path	7
46	1.28791	OptoMYPT-Path	7
48	1.33294	OptoMYPT-Path	7
50	1.30609	OptoMYPT-Path	7
52	1.29864	OptoMYPT-Path	7
54	1.34816	OptoMYPT-Path	7
56	1.27943	OptoMYPT-Path	7
58	1.32003	OptoMYPT-Path	7
60	1.31598	OptoMYPT-Path	7
0	0.938427	OptoMYPT-Path	8
2	0.966615	OptoMYPT-Path	8
4	1.00023	OptoMYPT-Path	8
6	1.0417	OptoMYPT-Path	8
8	1.02172	OptoMYPT-Path	8
10	1.03131	OptoMYPT-Path	8
12	1.03769	OptoMYPT-Path	8
14	1.07546	OptoMYPT-Path	8
16	1.082	OptoMYPT-Path	8
18	1.06462	OptoMYPT-Path	8
20	1.10822	OptoMYPT-Path	8
22	1.06553	OptoMYPT-Path	8
24	1.09367	OptoMYPT-Path	8
26	1.15531	OptoMYPT-Path	8
28	1.15719	OptoMYPT-Path	8
30	1.1395	OptoMYPT-Path	8
32	1.17478	OptoMYPT-Path	8
34	1.1834	OptoMYPT-Path	8
36	1.19724	OptoMYPT-Path	8
38	1.19085	OptoMYPT-Path	8
40	1.16388	OptoMYPT-Path	8
42	1.16951	OptoMYPT-Path	8
44	1.1871	OptoMYPT-Path	8
46	1.20865	OptoMYPT-Path	8
48	1.20074	OptoMYPT-Path	8
50	1.22614	OptoMYPT-Path	8
52	1.20961	OptoMYPT-Path	8
54	1.24373	OptoMYPT-Path	8
56	1.23501	OptoMYPT-Path	8
58	1.21174	OptoMYPT-Path	8
60	1.2018	OptoMYPT-Path	8
0	0.957785	OptoMYPT-Path	9
2	0.973656	OptoMYPT-Path	9
4	0.951264	OptoMYPT-Path	9
6	0.994863	OptoMYPT-Path	9
8	1.03438	OptoMYPT-Path	9
10	1.08805	OptoMYPT-Path	9
12	1.0679	OptoMYPT-Path	9
14	1.14397	OptoMYPT-Path	9
16	1.15661	OptoMYPT-Path	9
18	1.12731	OptoMYPT-Path	9
20	1.1634	OptoMYPT-Path	9
22	1.18269	OptoMYPT-Path	9
24	1.17617	OptoMYPT-Path	9
26	1.14509	OptoMYPT-Path	9
28	1.15694	OptoMYPT-Path	9
30	1.14397	OptoMYPT-Path	9
32	1.16412	OptoMYPT-Path	9
34	1.20574	OptoMYPT-Path	9
36	1.19468	OptoMYPT-Path	9
38	1.23386	OptoMYPT-Path	9
40	1.18664	OptoMYPT-Path	9
42	1.223	OptoMYPT-Path	9
44	1.25224	OptoMYPT-Path	9
46	1.2253	OptoMYPT-Path	9
48	1.23696	OptoMYPT-Path	9
50	1.16807	OptoMYPT-Path	9
52	1.19152	OptoMYPT-Path	9
54	1.18915	OptoMYPT-Path	9
56	1.18948	OptoMYPT-Path	9
58	1.18816	OptoMYPT-Path	9
60	1.2307	OptoMYPT-Path	9
0	0.946245	OptoMYPT-Path	10
2	0.975587	OptoMYPT-Path	10
4	0.966803	OptoMYPT-Path	10
6	1.02093	OptoMYPT-Path	10
8	1.03643	OptoMYPT-Path	10
10	1.054	OptoMYPT-Path	10
12	1.06039	OptoMYPT-Path	10
14	1.06513	OptoMYPT-Path	10
16	1.09323	OptoMYPT-Path	10
18	1.09843	OptoMYPT-Path	10
20	1.05947	OptoMYPT-Path	10
22	1.05998	OptoMYPT-Path	10
24	1.0517	OptoMYPT-Path	10
26	1.07424	OptoMYPT-Path	10
28	1.06462	OptoMYPT-Path	10
30	1.06297	OptoMYPT-Path	10
32	1.06536	OptoMYPT-Path	10
34	1.0666	OptoMYPT-Path	10
36	1.09318	OptoMYPT-Path	10
38	1.07046	OptoMYPT-Path	10
40	1.07672	OptoMYPT-Path	10
42	1.09741	OptoMYPT-Path	10
44	1.14676	OptoMYPT-Path	10
46	1.10054	OptoMYPT-Path	10
48	1.10509	OptoMYPT-Path	10
50	1.13476	OptoMYPT-Path	10
52	1.16005	OptoMYPT-Path	10
54	1.12795	OptoMYPT-Path	10
56	1.15867	OptoMYPT-Path	10
58	1.14699	OptoMYPT-Path	10
60	1.13858	OptoMYPT-Path	10
0	0.950684	OptoMYPT-Path	11
2	0.990698	OptoMYPT-Path	11
4	0.995484	OptoMYPT-Path	11
6	0.999591	OptoMYPT-Path	11
8	1.02877	OptoMYPT-Path	11
10	1.03477	OptoMYPT-Path	11
12	1.10009	OptoMYPT-Path	11
14	1.04612	OptoMYPT-Path	11
16	1.08312	OptoMYPT-Path	11
18	1.05425	OptoMYPT-Path	11
20	1.05233	OptoMYPT-Path	11
22	1.04665	OptoMYPT-Path	11
24	1.0522	OptoMYPT-Path	11
26	1.04668	OptoMYPT-Path	11
28	1.02914	OptoMYPT-Path	11
30	1.02811	OptoMYPT-Path	11
32	1.03159	OptoMYPT-Path	11
34	1.04333	OptoMYPT-Path	11
36	1.04391	OptoMYPT-Path	11
38	1.04145	OptoMYPT-Path	11
40	1.02796	OptoMYPT-Path	11
42	1.05291	OptoMYPT-Path	11
44	1.03461	OptoMYPT-Path	11
46	1.06431	OptoMYPT-Path	11
48	1.06382	OptoMYPT-Path	11
50	1.09994	OptoMYPT-Path	11
52	1.08678	OptoMYPT-Path	11
54	1.1088	OptoMYPT-Path	11
56	1.14244	OptoMYPT-Path	11
58	1.11283	OptoMYPT-Path	11
60	1.11297	OptoMYPT-Path	11
0	0.982015	OptoMYPT-Path	12
2	0.980667	OptoMYPT-Path	12
4	0.987995	OptoMYPT-Path	12
6	0.997025	OptoMYPT-Path	12
8	1.02012	OptoMYPT-Path	12
10	1.03218	OptoMYPT-Path	12
12	1.04168	OptoMYPT-Path	12
14	1.05784	OptoMYPT-Path	12
16	1.06328	OptoMYPT-Path	12
18	1.06365	OptoMYPT-Path	12
20	1.07735	OptoMYPT-Path	12
22	1.09345	OptoMYPT-Path	12
24	1.06807	OptoMYPT-Path	12
26	1.08647	OptoMYPT-Path	12
28	1.09463	OptoMYPT-Path	12
30	1.09979	OptoMYPT-Path	12
32	1.09321	OptoMYPT-Path	12
34	1.11462	OptoMYPT-Path	12
36	1.11731	OptoMYPT-Path	12
38	1.1169	OptoMYPT-Path	12
40	1.12358	OptoMYPT-Path	12
42	1.10562	OptoMYPT-Path	12
44	1.12644	OptoMYPT-Path	12
46	1.0963	OptoMYPT-Path	12
48	1.07988	OptoMYPT-Path	12
50	1.07245	OptoMYPT-Path	12
52	1.08791	OptoMYPT-Path	12
54	1.08572	OptoMYPT-Path	12
56	1.08641	OptoMYPT-Path	12
58	1.10286	OptoMYPT-Path	12
60	1.08703	OptoMYPT-Path	12
0	0.958927	OptoMYPT-Path	13
2	0.981042	OptoMYPT-Path	13
4	0.998427	OptoMYPT-Path	13
6	1.00295	OptoMYPT-Path	13
8	1.03737	OptoMYPT-Path	13
10	1.02129	OptoMYPT-Path	13
12	1.073	OptoMYPT-Path	13
14	1.06698	OptoMYPT-Path	13
16	1.06671	OptoMYPT-Path	13
18	1.05245	OptoMYPT-Path	13
20	1.07572	OptoMYPT-Path	13
22	1.103	OptoMYPT-Path	13
24	1.10986	OptoMYPT-Path	13
26	1.17231	OptoMYPT-Path	13
28	1.13564	OptoMYPT-Path	13
30	1.12674	OptoMYPT-Path	13
32	1.09274	OptoMYPT-Path	13
34	1.07997	OptoMYPT-Path	13
36	1.10064	OptoMYPT-Path	13
38	1.07337	OptoMYPT-Path	13
40	1.06847	OptoMYPT-Path	13
42	1.11487	OptoMYPT-Path	13
44	1.1427	OptoMYPT-Path	13
46	1.11747	OptoMYPT-Path	13
48	1.12816	OptoMYPT-Path	13
50	1.08971	OptoMYPT-Path	13
52	1.09962	OptoMYPT-Path	13
54	1.07524	OptoMYPT-Path	13
56	1.07774	OptoMYPT-Path	13
58	1.09762	OptoMYPT-Path	13
60	1.12988	OptoMYPT-Path	13
0	0.942129	OptoMYPT-Path	14
2	0.989696	OptoMYPT-Path	14
4	1.01472	OptoMYPT-Path	14
6	1.0203	OptoMYPT-Path	14
8	1.00804	OptoMYPT-Path	14
10	1.02511	OptoMYPT-Path	14
12	1.01309	OptoMYPT-Path	14
14	1.06612	OptoMYPT-Path	14
16	1.10391	OptoMYPT-Path	14
18	1.10605	OptoMYPT-Path	14
20	1.14407	OptoMYPT-Path	14
22	1.1628	OptoMYPT-Path	14
24	1.13794	OptoMYPT-Path	14
26	1.15742	OptoMYPT-Path	14
28	1.14167	OptoMYPT-Path	14
30	1.20543	OptoMYPT-Path	14
32	1.13714	OptoMYPT-Path	14
34	1.19037	OptoMYPT-Path	14
36	1.19239	OptoMYPT-Path	14
38	1.15097	OptoMYPT-Path	14
40	1.18431	OptoMYPT-Path	14
42	1.17021	OptoMYPT-Path	14
44	1.15944	OptoMYPT-Path	14
46	1.11319	OptoMYPT-Path	14
48	1.15056	OptoMYPT-Path	14
50	1.18474	OptoMYPT-Path	14
52	1.1771	OptoMYPT-Path	14
54	1.18955	OptoMYPT-Path	14
56	1.22252	OptoMYPT-Path	14
58	1.21392	OptoMYPT-Path	14
60	1.21177	OptoMYPT-Path	14
0	0.949191	OptoMYPT-Path	15
2	0.953837	OptoMYPT-Path	15
4	0.994004	OptoMYPT-Path	15
6	1.02661	OptoMYPT-Path	15
8	1.03775	OptoMYPT-Path	15
10	1.03861	OptoMYPT-Path	15
12	1.0203	OptoMYPT-Path	15
14	1.02938	OptoMYPT-Path	15
16	1.04279	OptoMYPT-Path	15
18	1.00173	OptoMYPT-Path	15
20	1.04504	OptoMYPT-Path	15
22	1.0343	OptoMYPT-Path	15
24	1.04256	OptoMYPT-Path	15
26	1.05517	OptoMYPT-Path	15
28	1.02624	OptoMYPT-Path	15
30	1.01673	OptoMYPT-Path	15
32	1.03508	OptoMYPT-Path	15
34	1.03048	OptoMYPT-Path	15
36	1.01714	OptoMYPT-Path	15
38	0.999747	OptoMYPT-Path	15
40	1.00968	OptoMYPT-Path	15
42	1.03353	OptoMYPT-Path	15
44	1.02232	OptoMYPT-Path	15
46	1.01293	OptoMYPT-Path	15
48	0.972356	OptoMYPT-Path	15
50	0.96721	OptoMYPT-Path	15
52	0.955563	OptoMYPT-Path	15
54	0.975163	OptoMYPT-Path	15
56	0.980825	OptoMYPT-Path	15
58	0.976647	OptoMYPT-Path	15
60	0.976663	OptoMYPT-Path	15
0	1.0063	OptoMYPT-Distance	1
2	1.02086	OptoMYPT-Distance	1
4	0.991473	OptoMYPT-Distance	1
6	0.953943	OptoMYPT-Distance	1
8	1.01203	OptoMYPT-Distance	1
10	1.0154	OptoMYPT-Distance	1
12	1.0243	OptoMYPT-Distance	1
14	1.04185	OptoMYPT-Distance	1
16	1.02781	OptoMYPT-Distance	1
18	1.02841	OptoMYPT-Distance	1
20	1.03707	OptoMYPT-Distance	1
22	1.05401	OptoMYPT-Distance	1
24	1.05146	OptoMYPT-Distance	1
26	1.05401	OptoMYPT-Distance	1
28	1.04196	OptoMYPT-Distance	1
30	1.0516	OptoMYPT-Distance	1
32	1.08391	OptoMYPT-Distance	1
34	1.07066	OptoMYPT-Distance	1
36	1.09336	OptoMYPT-Distance	1
38	1.13154	OptoMYPT-Distance	1
40	1.13975	OptoMYPT-Distance	1
42	1.1187	OptoMYPT-Distance	1
44	1.14537	OptoMYPT-Distance	1
46	1.12731	OptoMYPT-Distance	1
48	1.11547	OptoMYPT-Distance	1
50	1.14537	OptoMYPT-Distance	1
52	1.15408	OptoMYPT-Distance	1
54	1.14442	OptoMYPT-Distance	1
56	1.15919	OptoMYPT-Distance	1
58	1.18855	OptoMYPT-Distance	1
60	1.17972	OptoMYPT-Distance	1
0	1.04848	OptoMYPT-Distance	2
2	1.02316	OptoMYPT-Distance	2
4	1.01805	OptoMYPT-Distance	2
6	0.986914	OptoMYPT-Distance	2
8	0.968247	OptoMYPT-Distance	2
10	0.955147	OptoMYPT-Distance	2
12	0.961174	OptoMYPT-Distance	2
14	0.998591	OptoMYPT-Distance	2
16	0.98051	OptoMYPT-Distance	2
18	0.990848	OptoMYPT-Distance	2
20	0.973311	OptoMYPT-Distance	2
22	0.976367	OptoMYPT-Distance	2
24	1.00788	OptoMYPT-Distance	2
26	1.00788	OptoMYPT-Distance	2
28	1.00583	OptoMYPT-Distance	2
30	1.00755	OptoMYPT-Distance	2
32	1.02433	OptoMYPT-Distance	2
34	1.03873	OptoMYPT-Distance	2
36	1.05581	OptoMYPT-Distance	2
38	1.08757	OptoMYPT-Distance	2
40	1.06238	OptoMYPT-Distance	2
42	1.05472	OptoMYPT-Distance	2
44	1.0815	OptoMYPT-Distance	2
46	1.07137	OptoMYPT-Distance	2
48	1.04212	OptoMYPT-Distance	2
50	1.03735	OptoMYPT-Distance	2
52	1.02927	OptoMYPT-Distance	2
54	1.06606	OptoMYPT-Distance	2
56	1.08912	OptoMYPT-Distance	2
58	1.13127	OptoMYPT-Distance	2
60	1.10034	OptoMYPT-Distance	2
0	1.01483	OptoMYPT-Distance	3
2	1.02298	OptoMYPT-Distance	3
4	0.992768	OptoMYPT-Distance	3
6	1.00226	OptoMYPT-Distance	3
8	0.985741	OptoMYPT-Distance	3
10	0.981431	OptoMYPT-Distance	3
12	0.952925	OptoMYPT-Distance	3
14	0.952925	OptoMYPT-Distance	3
16	0.941516	OptoMYPT-Distance	3
18	0.936373	OptoMYPT-Distance	3
20	0.930288	OptoMYPT-Distance	3
22	0.91656	OptoMYPT-Distance	3
24	0.896349	OptoMYPT-Distance	3
26	0.889793	OptoMYPT-Distance	3
28	0.868677	OptoMYPT-Distance	3
30	0.848321	OptoMYPT-Distance	3
32	0.848321	OptoMYPT-Distance	3
34	0.848321	OptoMYPT-Distance	3
36	0.854188	OptoMYPT-Distance	3
38	0.882947	OptoMYPT-Distance	3
40	0.916632	OptoMYPT-Distance	3
42	0.905585	OptoMYPT-Distance	3
44	0.899066	OptoMYPT-Distance	3
46	0.899066	OptoMYPT-Distance	3
48	0.899355	OptoMYPT-Distance	3
50	0.899355	OptoMYPT-Distance	3
52	0.919385	OptoMYPT-Distance	3
54	0.896675	OptoMYPT-Distance	3
56	0.895914	OptoMYPT-Distance	3
58	0.90171	OptoMYPT-Distance	3
60	0.904933	OptoMYPT-Distance	3
0	0.98407	OptoMYPT-Distance	4
2	1.00447	OptoMYPT-Distance	4
4	1.00985	OptoMYPT-Distance	4
6	0.984929	OptoMYPT-Distance	4
8	1.00376	OptoMYPT-Distance	4
10	1.01292	OptoMYPT-Distance	4
12	1.00697	OptoMYPT-Distance	4
14	1.01082	OptoMYPT-Distance	4
16	1.04595	OptoMYPT-Distance	4
18	1.0566	OptoMYPT-Distance	4
20	1.07711	OptoMYPT-Distance	4
22	1.08709	OptoMYPT-Distance	4
24	1.09038	OptoMYPT-Distance	4
26	1.07577	OptoMYPT-Distance	4
28	1.09254	OptoMYPT-Distance	4
30	1.10312	OptoMYPT-Distance	4
32	1.10069	OptoMYPT-Distance	4
34	1.10715	OptoMYPT-Distance	4
36	1.06799	OptoMYPT-Distance	4
38	1.09116	OptoMYPT-Distance	4
40	1.11025	OptoMYPT-Distance	4
42	1.08473	OptoMYPT-Distance	4
44	1.08709	OptoMYPT-Distance	4
46	1.09523	OptoMYPT-Distance	4
48	1.09284	OptoMYPT-Distance	4
50	1.09284	OptoMYPT-Distance	4
52	1.1107	OptoMYPT-Distance	4
54	1.08802	OptoMYPT-Distance	4
56	1.06183	OptoMYPT-Distance	4
58	1.03705	OptoMYPT-Distance	4
60	1.02353	OptoMYPT-Distance	4
0	1.04836	OptoMYPT-Distance	5
2	1.04126	OptoMYPT-Distance	5
4	0.95998	OptoMYPT-Distance	5
6	0.95856	OptoMYPT-Distance	5
8	0.97997	OptoMYPT-Distance	5
10	1.01186	OptoMYPT-Distance	5
12	1.01113	OptoMYPT-Distance	5
14	1.00162	OptoMYPT-Distance	5
16	0.996334	OptoMYPT-Distance	5
18	1.00123	OptoMYPT-Distance	5
20	1.01725	OptoMYPT-Distance	5
22	1.01201	OptoMYPT-Distance	5
24	1.02304	OptoMYPT-Distance	5
26	0.986976	OptoMYPT-Distance	5
28	0.983889	OptoMYPT-Distance	5
30	0.981636	OptoMYPT-Distance	5
32	1.02235	OptoMYPT-Distance	5
34	0.958903	OptoMYPT-Distance	5
36	0.971739	OptoMYPT-Distance	5
38	0.966105	OptoMYPT-Distance	5
40	1.00084	OptoMYPT-Distance	5
42	1.01088	OptoMYPT-Distance	5
44	1.03323	OptoMYPT-Distance	5
46	1.03092	OptoMYPT-Distance	5
48	0.986878	OptoMYPT-Distance	5
50	1.00868	OptoMYPT-Distance	5
52	1.01931	OptoMYPT-Distance	5
54	1.03185	OptoMYPT-Distance	5
56	1.00216	OptoMYPT-Distance	5
58	0.950035	OptoMYPT-Distance	5
60	0.932691	OptoMYPT-Distance	5
0	0.961679	OptoMYPT-Distance	6
2	0.990916	OptoMYPT-Distance	6
4	1.00396	OptoMYPT-Distance	6
6	1.02702	OptoMYPT-Distance	6
8	0.98808	OptoMYPT-Distance	6
10	1.02834	OptoMYPT-Distance	6
12	1.03943	OptoMYPT-Distance	6
14	1.02973	OptoMYPT-Distance	6
16	1.05399	OptoMYPT-Distance	6
18	1.05941	OptoMYPT-Distance	6
20	1.08348	OptoMYPT-Distance	6
22	1.08518	OptoMYPT-Distance	6
24	1.11719	OptoMYPT-Distance	6
26	1.16609	OptoMYPT-Distance	6
28	1.15594	OptoMYPT-Distance	6
30	1.1487	OptoMYPT-Distance	6
32	1.22122	OptoMYPT-Distance	6
34	1.19904	OptoMYPT-Distance	6
36	1.21524	OptoMYPT-Distance	6
38	1.24643	OptoMYPT-Distance	6
40	1.21889	OptoMYPT-Distance	6
42	1.24542	OptoMYPT-Distance	6
44	1.23502	OptoMYPT-Distance	6
46	1.21467	OptoMYPT-Distance	6
48	1.22299	OptoMYPT-Distance	6
50	1.25418	OptoMYPT-Distance	6
52	1.2422	OptoMYPT-Distance	6
54	1.26924	OptoMYPT-Distance	6
56	1.24189	OptoMYPT-Distance	6
58	1.29847	OptoMYPT-Distance	6
60	1.27415	OptoMYPT-Distance	6
0	0.952666	OptoMYPT-Distance	7
2	0.994115	OptoMYPT-Distance	7
4	1.00965	OptoMYPT-Distance	7
6	1.00965	OptoMYPT-Distance	7
8	1.00965	OptoMYPT-Distance	7
10	1.02427	OptoMYPT-Distance	7
12	1.07819	OptoMYPT-Distance	7
14	1.08563	OptoMYPT-Distance	7
16	1.12264	OptoMYPT-Distance	7
18	1.16539	OptoMYPT-Distance	7
20	1.12538	OptoMYPT-Distance	7
22	1.14705	OptoMYPT-Distance	7
24	1.14705	OptoMYPT-Distance	7
26	1.16415	OptoMYPT-Distance	7
28	1.1526	OptoMYPT-Distance	7
30	1.15142	OptoMYPT-Distance	7
32	1.13615	OptoMYPT-Distance	7
34	1.13615	OptoMYPT-Distance	7
36	1.14614	OptoMYPT-Distance	7
38	1.14614	OptoMYPT-Distance	7
40	1.1774	OptoMYPT-Distance	7
42	1.19888	OptoMYPT-Distance	7
44	1.25162	OptoMYPT-Distance	7
46	1.23569	OptoMYPT-Distance	7
48	1.26768	OptoMYPT-Distance	7
50	1.27355	OptoMYPT-Distance	7
52	1.25168	OptoMYPT-Distance	7
54	1.28902	OptoMYPT-Distance	7
56	1.25273	OptoMYPT-Distance	7
58	1.29516	OptoMYPT-Distance	7
60	1.29516	OptoMYPT-Distance	7
0	0.938835	OptoMYPT-Distance	8
2	0.984947	OptoMYPT-Distance	8
4	0.994066	OptoMYPT-Distance	8
6	1.02266	OptoMYPT-Distance	8
8	1.03343	OptoMYPT-Distance	8
10	1.02606	OptoMYPT-Distance	8
12	1.04739	OptoMYPT-Distance	8
14	1.07588	OptoMYPT-Distance	8
16	1.06481	OptoMYPT-Distance	8
18	1.04518	OptoMYPT-Distance	8
20	1.07892	OptoMYPT-Distance	8
22	1.06573	OptoMYPT-Distance	8
24	1.0865	OptoMYPT-Distance	8
26	1.10577	OptoMYPT-Distance	8
28	1.13261	OptoMYPT-Distance	8
30	1.13029	OptoMYPT-Distance	8
32	1.14894	OptoMYPT-Distance	8
34	1.16661	OptoMYPT-Distance	8
36	1.17326	OptoMYPT-Distance	8
38	1.1644	OptoMYPT-Distance	8
40	1.13889	OptoMYPT-Distance	8
42	1.13472	OptoMYPT-Distance	8
44	1.1423	OptoMYPT-Distance	8
46	1.18913	OptoMYPT-Distance	8
48	1.17208	OptoMYPT-Distance	8
50	1.17429	OptoMYPT-Distance	8
52	1.15646	OptoMYPT-Distance	8
54	1.20237	OptoMYPT-Distance	8
56	1.20036	OptoMYPT-Distance	8
58	1.17182	OptoMYPT-Distance	8
60	1.18521	OptoMYPT-Distance	8
0	0.951701	OptoMYPT-Distance	9
2	0.972096	OptoMYPT-Distance	9
4	0.9551	OptoMYPT-Distance	9
6	0.997956	OptoMYPT-Distance	9
8	1.04788	OptoMYPT-Distance	9
10	1.07527	OptoMYPT-Distance	9
12	1.0796	OptoMYPT-Distance	9
14	1.12892	OptoMYPT-Distance	9
16	1.15618	OptoMYPT-Distance	9
18	1.12732	OptoMYPT-Distance	9
20	1.15485	OptoMYPT-Distance	9
22	1.18811	OptoMYPT-Distance	9
24	1.16018	OptoMYPT-Distance	9
26	1.14879	OptoMYPT-Distance	9
28	1.09207	OptoMYPT-Distance	9
30	1.12799	OptoMYPT-Distance	9
32	1.14305	OptoMYPT-Distance	9
34	1.17078	OptoMYPT-Distance	9
36	1.17751	OptoMYPT-Distance	9
38	1.21904	OptoMYPT-Distance	9
40	1.19937	OptoMYPT-Distance	9
42	1.17411	OptoMYPT-Distance	9
44	1.19877	OptoMYPT-Distance	9
46	1.17038	OptoMYPT-Distance	9
48	1.16631	OptoMYPT-Distance	9
50	1.12126	OptoMYPT-Distance	9
52	1.14092	OptoMYPT-Distance	9
54	1.16971	OptoMYPT-Distance	9
56	1.13746	OptoMYPT-Distance	9
58	1.17718	OptoMYPT-Distance	9
60	1.17038	OptoMYPT-Distance	9
0	0.954571	OptoMYPT-Distance	10
2	0.973502	OptoMYPT-Distance	10
4	0.976093	OptoMYPT-Distance	10
6	1.02267	OptoMYPT-Distance	10
8	1.04122	OptoMYPT-Distance	10
10	1.03194	OptoMYPT-Distance	10
12	1.04866	OptoMYPT-Distance	10
14	1.07056	OptoMYPT-Distance	10
16	1.07522	OptoMYPT-Distance	10
18	1.08766	OptoMYPT-Distance	10
20	1.07706	OptoMYPT-Distance	10
22	1.05808	OptoMYPT-Distance	10
24	1.06364	OptoMYPT-Distance	10
26	1.07325	OptoMYPT-Distance	10
28	1.06557	OptoMYPT-Distance	10
30	1.0651	OptoMYPT-Distance	10
32	1.0861	OptoMYPT-Distance	10
34	1.07767	OptoMYPT-Distance	10
36	1.07117	OptoMYPT-Distance	10
38	1.06759	OptoMYPT-Distance	10
40	1.07965	OptoMYPT-Distance	10
42	1.07372	OptoMYPT-Distance	10
44	1.09128	OptoMYPT-Distance	10
46	1.08907	OptoMYPT-Distance	10
48	1.08657	OptoMYPT-Distance	10
50	1.11092	OptoMYPT-Distance	10
52	1.12872	OptoMYPT-Distance	10
54	1.12764	OptoMYPT-Distance	10
56	1.14614	OptoMYPT-Distance	10
58	1.13885	OptoMYPT-Distance	10
60	1.13126	OptoMYPT-Distance	10
0	0.945273	OptoMYPT-Distance	11
2	0.999917	OptoMYPT-Distance	11
4	0.996164	OptoMYPT-Distance	11
6	0.996164	OptoMYPT-Distance	11
8	1.02367	OptoMYPT-Distance	11
10	1.03881	OptoMYPT-Distance	11
12	1.03881	OptoMYPT-Distance	11
14	1.02373	OptoMYPT-Distance	11
16	1.02373	OptoMYPT-Distance	11
18	0.998328	OptoMYPT-Distance	11
20	0.998328	OptoMYPT-Distance	11
22	1.0212	OptoMYPT-Distance	11
24	1.0212	OptoMYPT-Distance	11
26	0.997578	OptoMYPT-Distance	11
28	0.997578	OptoMYPT-Distance	11
30	0.986647	OptoMYPT-Distance	11
32	1.01354	OptoMYPT-Distance	11
34	1.01132	OptoMYPT-Distance	11
36	1.02406	OptoMYPT-Distance	11
38	0.992087	OptoMYPT-Distance	11
40	0.97918	OptoMYPT-Distance	11
42	1.02391	OptoMYPT-Distance	11
44	1.00885	OptoMYPT-Distance	11
46	1.00885	OptoMYPT-Distance	11
48	1.03579	OptoMYPT-Distance	11
50	1.0646	OptoMYPT-Distance	11
52	1.03425	OptoMYPT-Distance	11
54	1.09695	OptoMYPT-Distance	11
56	1.10509	OptoMYPT-Distance	11
58	1.10509	OptoMYPT-Distance	11
60	1.11938	OptoMYPT-Distance	11
0	0.990785	OptoMYPT-Distance	12
2	0.975524	OptoMYPT-Distance	12
4	0.982185	OptoMYPT-Distance	12
6	1.01048	OptoMYPT-Distance	12
8	1.02052	OptoMYPT-Distance	12
10	1.02051	OptoMYPT-Distance	12
12	1.02725	OptoMYPT-Distance	12
14	1.04224	OptoMYPT-Distance	12
16	1.04224	OptoMYPT-Distance	12
18	1.05568	OptoMYPT-Distance	12
20	1.0614	OptoMYPT-Distance	12
22	1.07287	OptoMYPT-Distance	12
24	1.04997	OptoMYPT-Distance	12
26	1.04997	OptoMYPT-Distance	12
28	1.04997	OptoMYPT-Distance	12
30	1.06357	OptoMYPT-Distance	12
32	1.06357	OptoMYPT-Distance	12
34	1.06357	OptoMYPT-Distance	12
36	1.07227	OptoMYPT-Distance	12
38	1.07227	OptoMYPT-Distance	12
40	1.07227	OptoMYPT-Distance	12
42	1.07227	OptoMYPT-Distance	12
44	1.08188	OptoMYPT-Distance	12
46	1.08188	OptoMYPT-Distance	12
48	1.05666	OptoMYPT-Distance	12
50	1.05856	OptoMYPT-Distance	12
52	1.05856	OptoMYPT-Distance	12
54	1.07035	OptoMYPT-Distance	12
56	1.06341	OptoMYPT-Distance	12
58	1.06341	OptoMYPT-Distance	12
60	1.05372	OptoMYPT-Distance	12
0	0.951729	OptoMYPT-Distance	13
2	0.956272	OptoMYPT-Distance	13
4	0.989257	OptoMYPT-Distance	13
6	1.02013	OptoMYPT-Distance	13
8	1.03472	OptoMYPT-Distance	13
10	1.04789	OptoMYPT-Distance	13
12	1.06502	OptoMYPT-Distance	13
14	1.06495	OptoMYPT-Distance	13
16	1.03828	OptoMYPT-Distance	13
18	1.04699	OptoMYPT-Distance	13
20	1.03702	OptoMYPT-Distance	13
22	1.0439	OptoMYPT-Distance	13
24	1.0439	OptoMYPT-Distance	13
26	1.06849	OptoMYPT-Distance	13
28	1.08469	OptoMYPT-Distance	13
30	1.08469	OptoMYPT-Distance	13
32	1.0638	OptoMYPT-Distance	13
34	1.04725	OptoMYPT-Distance	13
36	1.07595	OptoMYPT-Distance	13
38	1.05423	OptoMYPT-Distance	13
40	1.04793	OptoMYPT-Distance	13
42	1.08624	OptoMYPT-Distance	13
44	1.09565	OptoMYPT-Distance	13
46	1.10688	OptoMYPT-Distance	13
48	1.10688	OptoMYPT-Distance	13
50	1.07027	OptoMYPT-Distance	13
52	1.06029	OptoMYPT-Distance	13
54	1.07158	OptoMYPT-Distance	13
56	1.0429	OptoMYPT-Distance	13
58	1.06437	OptoMYPT-Distance	13
60	1.07307	OptoMYPT-Distance	13
0	0.932723	OptoMYPT-Distance	14
2	0.977941	OptoMYPT-Distance	14
4	1.00411	OptoMYPT-Distance	14
6	1.0176	OptoMYPT-Distance	14
8	1.02653	OptoMYPT-Distance	14
10	1.0411	OptoMYPT-Distance	14
12	1.01165	OptoMYPT-Distance	14
14	1.07992	OptoMYPT-Distance	14
16	1.07901	OptoMYPT-Distance	14
18	1.0989	OptoMYPT-Distance	14
20	1.0989	OptoMYPT-Distance	14
22	1.11054	OptoMYPT-Distance	14
24	1.14396	OptoMYPT-Distance	14
26	1.14396	OptoMYPT-Distance	14
28	1.14396	OptoMYPT-Distance	14
30	1.14396	OptoMYPT-Distance	14
32	1.14396	OptoMYPT-Distance	14
34	1.15197	OptoMYPT-Distance	14
36	1.18989	OptoMYPT-Distance	14
38	1.18989	OptoMYPT-Distance	14
40	1.18107	OptoMYPT-Distance	14
42	1.18107	OptoMYPT-Distance	14
44	1.11349	OptoMYPT-Distance	14
46	1.11349	OptoMYPT-Distance	14
48	1.11349	OptoMYPT-Distance	14
50	1.14876	OptoMYPT-Distance	14
52	1.14876	OptoMYPT-Distance	14
54	1.1881	OptoMYPT-Distance	14
56	1.19489	OptoMYPT-Distance	14
58	1.19489	OptoMYPT-Distance	14
60	1.18223	OptoMYPT-Distance	14
0	0.936209	OptoMYPT-Distance	15
2	0.956365	OptoMYPT-Distance	15
4	0.999948	OptoMYPT-Distance	15
6	1.02458	OptoMYPT-Distance	15
8	1.03564	OptoMYPT-Distance	15
10	1.04726	OptoMYPT-Distance	15
12	1.01289	OptoMYPT-Distance	15
14	1.02165	OptoMYPT-Distance	15
16	1.02663	OptoMYPT-Distance	15
18	0.984254	OptoMYPT-Distance	15
20	0.994673	OptoMYPT-Distance	15
22	0.997213	OptoMYPT-Distance	15
24	1.00104	OptoMYPT-Distance	15
26	1.00443	OptoMYPT-Distance	15
28	0.99259	OptoMYPT-Distance	15
30	0.987005	OptoMYPT-Distance	15
32	0.987005	OptoMYPT-Distance	15
34	0.977237	OptoMYPT-Distance	15
36	0.967729	OptoMYPT-Distance	15
38	0.972222	OptoMYPT-Distance	15
40	0.974469	OptoMYPT-Distance	15
42	0.974469	OptoMYPT-Distance	15
44	0.963691	OptoMYPT-Distance	15
46	0.960207	OptoMYPT-Distance	15
48	0.938065	OptoMYPT-Distance	15
50	0.937544	OptoMYPT-Distance	15
52	0.925741	OptoMYPT-Distance	15
54	0.936714	OptoMYPT-Distance	15
56	0.936714	OptoMYPT-Distance	15
58	0.934825	OptoMYPT-Distance	15
60	0.925757	OptoMYPT-Distance	15

## Sheet: S6d
	Junction length at t=0	Exp
1	31.011	Control-light
2	22.633	Control-light
3	28.835	Control-light
4	29.18	Control-light
5	43.719	Control-light
6	36.461	Control-light
7	31.634	Control-light
8	21.894	Control-light
9	42.833	Control-light
10	32.193	Control-light
11	34.56	Control-light
12	33.859	Control-light
13	34.853	Control-light
14	23.56	Control-light
15	23.682	Control-light
16	32.743	Control-light
17	21.33	Control-light
18	19.04	Control-light
19	25.762	Control-light
20	29.572	Control-light
21	21.782	Control-light
22	28.851	Control-light
23	33.311	Control-light
24	30.645	Control-light
25	29.361	Control-light
26	33.054	Control-light
27	27.071	Control-light
28	25.474	Control-light
29	29.503	Control-light
30	22.919	Control-light
31	28.423	Control-light
32	17.423	Control-light
33	28.669	OptoMYPT-dark
34	26.968	OptoMYPT-dark
35	23.148	OptoMYPT-dark
36	27.818	OptoMYPT-dark
37	35.355	OptoMYPT-dark
38	25.169	OptoMYPT-dark
39	30.115	OptoMYPT-dark
40	29.604	OptoMYPT-dark
41	41.39	OptoMYPT-dark
42	24.524	OptoMYPT-dark
43	23.522	OptoMYPT-dark
44	42.303	OptoMYPT-dark
45	29.952	OptoMYPT-dark
46	37.327	OptoMYPT-dark
47	33.984	OptoMYPT-dark
48	23.104	OptoMYPT-dark
49	42.326	OptoMYPT-dark
50	30.163	OptoMYPT-dark
51	25.325	OptoMYPT-dark
52	22.874	OptoMYPT-dark
53	33.387	OptoMYPT-dark
54	18.845	OptoMYPT-dark
55	29.778	OptoMYPT-dark
56	25.742	OptoMYPT-dark
57	25.631	OptoMYPT-light
58	36.486	OptoMYPT-light
59	33.449	OptoMYPT-light
60	26.094	OptoMYPT-light
61	27.323	OptoMYPT-light
62	39.326	OptoMYPT-light
63	27.561	OptoMYPT-light
64	38.79	OptoMYPT-light
65	34.062	OptoMYPT-light
66	43.597	OptoMYPT-light
67	47.207	OptoMYPT-light
68	43.217	OptoMYPT-light
69	29.719	OptoMYPT-light
70	28.709	OptoMYPT-light
71	36.771	OptoMYPT-light
72	33.746	OptoMYPT-light
73	41.659	OptoMYPT-light
74	45.512	OptoMYPT-light
75	37.12	OptoMYPT-light
76	28.851	OptoMYPT-light
77	22.874	OptoMYPT-light
78	22.629	OptoMYPT-light
79	20.985	OptoMYPT-light
80	24.944	OptoMYPT-light
81	26.898	OptoMYPT-light
82	40.151	OptoMYPT-light
83	29.376	OptoMYPT-light
84	26.053	OptoMYPT-light
85	24.291	OptoMYPT-light
86	35.21	OptoMYPT-light
87	30.352	OptoMYPT-light
88	38.877	OptoMYPT-light
89	24.152	OptoMYPT-light
90	23.27	OptoMYPT-light
91	35.808	OptoMYPT-light
92	26.922	OptoMYPT-light
93	34.96	OptoMYPT-light
94	24.429	OptoMYPT-light

## Sheet: S6e
	Recoil velocity	Exp
1	0.400974	Control-light
2	0.717208	Control-light
3	0.500649	Control-light
4	1.4711	Control-light
5	1.48539	Control-light
6	0.982792	Control-light
7	1.13961	Control-light
8	1.70942	Control-light
9	1.0263	Control-light
10	1.0987	Control-light
11	0.699675	Control-light
12	0.570779	Control-light
13	0.699675	Control-light
14	1.89188	Control-light
15	1.57403	Control-light
16	1.00974	Control-light
17	1.47175	Control-light
18	0.880519	Control-light
19	0.490909	Control-light
20	1.01558	Control-light
21	1.22922	Control-light
22	0.805519	Control-light
23	0.726623	Control-light
24	1.00065	Control-light
25	1.52143	Control-light
26	1.09935	Control-light
27	1.13474	Control-light
28	1.19968	Control-light
29	0.966558	Control-light
30	0.956494	Control-light
31	1.67305	Control-light
32	0.793182	Control-light
33	1.07565	OptoMYPT-dark
34	0.738961	OptoMYPT-dark
35	1.51201	OptoMYPT-dark
36	1.20325	OptoMYPT-dark
37	0.374026	OptoMYPT-dark
38	1.24968	OptoMYPT-dark
39	1.00877	OptoMYPT-dark
40	1.30487	OptoMYPT-dark
41	1.14935	OptoMYPT-dark
42	1.57143	OptoMYPT-dark
43	0.211039	OptoMYPT-dark
44	1.61104	OptoMYPT-dark
45	1.70649	OptoMYPT-dark
46	1.25162	OptoMYPT-dark
47	2.20649	OptoMYPT-dark
48	1.90357	OptoMYPT-dark
49	1.53701	OptoMYPT-dark
50	0.864935	OptoMYPT-dark
51	1.78182	OptoMYPT-dark
52	2.35032	OptoMYPT-dark
53	1.90942	OptoMYPT-dark
54	1.26558	OptoMYPT-dark
55	1.41266	OptoMYPT-dark
56	1.2487	OptoMYPT-dark
57	1.52825	OptoMYPT-light
58	1.18701	OptoMYPT-light
59	1.01136	OptoMYPT-light
60	0.219156	OptoMYPT-light
61	0.410714	OptoMYPT-light
62	0.318831	OptoMYPT-light
63	1.09578	OptoMYPT-light
64	0.184416	OptoMYPT-light
65	0.54513	OptoMYPT-light
66	0.329221	OptoMYPT-light
67	0.370455	OptoMYPT-light
68	0.615909	OptoMYPT-light
69	0.891883	OptoMYPT-light
70	0.419481	OptoMYPT-light
71	0.358766	OptoMYPT-light
72	1.2289	OptoMYPT-light
73	0.403571	OptoMYPT-light
74	0.457792	OptoMYPT-light
75	1.1026	OptoMYPT-light
76	1.35909	OptoMYPT-light
77	1.38604	OptoMYPT-light
78	1.24513	OptoMYPT-light
79	1.1539	OptoMYPT-light
80	0.72987	OptoMYPT-light
81	0.0941558	OptoMYPT-light
82	0.913312	OptoMYPT-light
83	1.36006	OptoMYPT-light
84	0.823701	OptoMYPT-light
85	1.32045	OptoMYPT-light
86	0.552273	OptoMYPT-light
87	1.12825	OptoMYPT-light
88	0.32013	OptoMYPT-light
89	1.25227	OptoMYPT-light
90	0.921429	OptoMYPT-light
91	0.501299	OptoMYPT-light
92	0.965909	OptoMYPT-light
93	0.577597	OptoMYPT-light
94	1.53442	OptoMYPT-light
