# Supplementary material for: Optogenetic relaxation of actomyosin contractility uncovers mechanistic roles of cortical tension during cytokinesis
Source: Nat Commun. 2021 Dec 8;12:7145. doi: 10.1038/s41467-021-27458-3 (PMC8654997; doi:10.1038/s41467-021-27458-3)
Supplement: Supplementary file 15 — Source Data [file 41467_2021_27458_MOESM15_ESM.zip › Source Data/Fig.S7.xlsx]

## Sheet: S7b
	Bleb size	Exp
1	0.831	Control_pole
2	0.876	Control_pole
3	0.927	Control_pole
4	0.938	Control_pole
5	0.957	Control_pole
6	0.966	Control_pole
7	0.973	Control_pole
8	0.987	Control_pole
9	1.007	Control_pole
10	1.051	Control_pole
11	1.056	Control_pole
12	1.068	Control_pole
13	1.07	Control_pole
14	1.07	Control_pole
15	1.07	Control_pole
16	1.089	Control_pole
17	1.091	Control_pole
18	1.091	Control_pole
19	1.094	Control_pole
20	1.094	Control_pole
21	1.108	Control_pole
22	1.134	Control_pole
23	1.14	Control_pole
24	1.141	Control_pole
25	1.151	Control_pole
26	1.152	Control_pole
27	1.166	Control_pole
28	1.166	Control_pole
29	1.187	Control_pole
30	1.193	Control_pole
31	1.196	Control_pole
32	1.196	Control_pole
33	1.21	Control_pole
34	1.21	Control_pole
35	1.223	Control_pole
36	1.247	Control_pole
37	1.247	Control_pole
38	1.252	Control_pole
39	1.257	Control_pole
40	1.27	Control_pole
41	1.281	Control_pole
42	1.281	Control_pole
43	1.291	Control_pole
44	1.291	Control_pole
45	1.301	Control_pole
46	1.301	Control_pole
47	1.301	Control_pole
48	1.305	Control_pole
49	1.306	Control_pole
50	1.327	Control_pole
51	1.328	Control_pole
52	1.333	Control_pole
53	1.333	Control_pole
54	1.338	Control_pole
55	1.339	Control_pole
56	1.339	Control_pole
57	1.353	Control_pole
58	1.353	Control_pole
59	1.366	Control_pole
60	1.37	Control_pole
61	1.37	Control_pole
62	1.37	Control_pole
63	1.376	Control_pole
64	1.384	Control_pole
65	1.4	Control_pole
66	1.425	Control_pole
67	1.427	Control_pole
68	1.427	Control_pole
69	1.434	Control_pole
70	1.441	Control_pole
71	1.444	Control_pole
72	1.445	Control_pole
73	1.447	Control_pole
74	1.465	Control_pole
75	1.465	Control_pole
76	1.474	Control_pole
77	1.483	Control_pole
78	1.485	Control_pole
79	1.488	Control_pole
80	1.498	Control_pole
81	1.506	Control_pole
82	1.51	Control_pole
83	1.513	Control_pole
84	1.516	Control_pole
85	1.52	Control_pole
86	1.521	Control_pole
87	1.521	Control_pole
88	1.525	Control_pole
89	1.525	Control_pole
90	1.532	Control_pole
91	1.544	Control_pole
92	1.544	Control_pole
93	1.547	Control_pole
94	1.547	Control_pole
95	1.553	Control_pole
96	1.553	Control_pole
97	1.553	Control_pole
98	1.555	Control_pole
99	1.56	Control_pole
100	1.566	Control_pole
101	1.566	Control_pole
102	1.568	Control_pole
103	1.57	Control_pole
104	1.57	Control_pole
105	1.574	Control_pole
106	1.597	Control_pole
107	1.603	Control_pole
108	1.603	Control_pole
109	1.603	Control_pole
110	1.61	Control_pole
111	1.61	Control_pole
112	1.62	Control_pole
113	1.646	Control_pole
114	1.646	Control_pole
115	1.649	Control_pole
116	1.655	Control_pole
117	1.666	Control_pole
118	1.672	Control_pole
119	1.679	Control_pole
120	1.688	Control_pole
121	1.692	Control_pole
122	1.699	Control_pole
123	1.699	Control_pole
124	1.699	Control_pole
125	1.699	Control_pole
126	1.7	Control_pole
127	1.713	Control_pole
128	1.721	Control_pole
129	1.721	Control_pole
130	1.721	Control_pole
131	1.722	Control_pole
132	1.725	Control_pole
133	1.726	Control_pole
134	1.737	Control_pole
135	1.742	Control_pole
136	1.745	Control_pole
137	1.751	Control_pole
138	1.757	Control_pole
139	1.764	Control_pole
140	1.764	Control_pole
141	1.77	Control_pole
142	1.776	Control_pole
143	1.781	Control_pole
144	1.802	Control_pole
145	1.805	Control_pole
146	1.805	Control_pole
147	1.808	Control_pole
148	1.816	Control_pole
149	1.82	Control_pole
150	1.822	Control_pole
151	1.828	Control_pole
152	1.828	Control_pole
153	1.835	Control_pole
154	1.84	Control_pole
155	1.84	Control_pole
156	1.84	Control_pole
157	1.842	Control_pole
158	1.843	Control_pole
159	1.848	Control_pole
160	1.848	Control_pole
161	1.855	Control_pole
162	1.874	Control_pole
163	1.885	Control_pole
164	1.889	Control_pole
165	1.893	Control_pole
166	1.893	Control_pole
167	1.902	Control_pole
168	1.911	Control_pole
169	1.914	Control_pole
170	1.915	Control_pole
171	1.922	Control_pole
172	1.932	Control_pole
173	1.937	Control_pole
174	1.94	Control_pole
175	1.948	Control_pole
176	1.953	Control_pole
177	1.957	Control_pole
178	1.964	Control_pole
179	1.972	Control_pole
180	1.973	Control_pole
181	1.982	Control_pole
182	1.983	Control_pole
183	2.017	Control_pole
184	2.018	Control_pole
185	2.024	Control_pole
186	2.025	Control_pole
187	2.031	Control_pole
188	2.043	Control_pole
189	2.046	Control_pole
190	2.063	Control_pole
191	2.066	Control_pole
192	2.077	Control_pole
193	2.084	Control_pole
194	2.09	Control_pole
195	2.099	Control_pole
196	2.103	Control_pole
197	2.127	Control_pole
198	2.13	Control_pole
199	2.168	Control_pole
200	2.189	Control_pole
201	2.195	Control_pole
202	2.195	Control_pole
203	2.203	Control_pole
204	2.223	Control_pole
205	2.23	Control_pole
206	2.234	Control_pole
207	2.234	Control_pole
208	2.259	Control_pole
209	2.267	Control_pole
210	2.274	Control_pole
211	2.314	Control_pole
212	2.317	Control_pole
213	2.341	Control_pole
214	2.347	Control_pole
215	2.347	Control_pole
216	2.389	Control_pole
217	2.393	Control_pole
218	2.395	Control_pole
219	2.411	Control_pole
220	2.415	Control_pole
221	2.424	Control_pole
222	2.436	Control_pole
223	2.491	Control_pole
224	2.524	Control_pole
225	2.524	Control_pole
226	2.524	Control_pole
227	2.552	Control_pole
228	2.597	Control_pole
229	2.605	Control_pole
230	2.621	Control_pole
231	2.633	Control_pole
232	2.654	Control_pole
233	2.67	Control_pole
234	2.73	Control_pole
235	2.732	Control_pole
236	2.799	Control_pole
237	2.829	Control_pole
238	2.868	Control_pole
239	2.907	Control_pole
240	2.967	Control_pole
241	2.969	Control_pole
242	2.972	Control_pole
243	2.984	Control_pole
244	2.999	Control_pole
245	3.004	Control_pole
246	3.113	Control_pole
247	3.147	Control_pole
248	3.176	Control_pole
249	3.204	Control_pole
250	3.317	Control_pole
251	3.328	Control_pole
252	3.386	Control_pole
253	3.388	Control_pole
254	3.437	Control_pole
255	3.481	Control_pole
256	3.503	Control_pole
257	3.643	Control_pole
258	3.716	Control_pole
259	3.724	Control_pole
260	3.789	Control_pole
261	3.98	Control_pole
262	4.096	Control_pole
263	4.155	Control_pole
264	4.196	Control_pole
265	4.323	Control_pole
266	5.025	Control_pole
267	0.776	OptoMYPT_dark
268	0.846	OptoMYPT_dark
269	0.911	OptoMYPT_dark
270	0.935	OptoMYPT_dark
271	0.952	OptoMYPT_dark
272	1.018	OptoMYPT_dark
273	1.024	OptoMYPT_dark
274	1.033	OptoMYPT_dark
275	1.046	OptoMYPT_dark
276	1.091	OptoMYPT_dark
277	1.098	OptoMYPT_dark
278	1.105	OptoMYPT_dark
279	1.116	OptoMYPT_dark
280	1.116	OptoMYPT_dark
281	1.182	OptoMYPT_dark
282	1.183	OptoMYPT_dark
283	1.186	OptoMYPT_dark
284	1.189	OptoMYPT_dark
285	1.189	OptoMYPT_dark
286	1.191	OptoMYPT_dark
287	1.192	OptoMYPT_dark
288	1.196	OptoMYPT_dark
289	1.198	OptoMYPT_dark
290	1.205	OptoMYPT_dark
291	1.226	OptoMYPT_dark
292	1.227	OptoMYPT_dark
293	1.227	OptoMYPT_dark
294	1.235	OptoMYPT_dark
295	1.248	OptoMYPT_dark
296	1.25	OptoMYPT_dark
297	1.252	OptoMYPT_dark
298	1.252	OptoMYPT_dark
299	1.253	OptoMYPT_dark
300	1.256	OptoMYPT_dark
301	1.273	OptoMYPT_dark
302	1.279	OptoMYPT_dark
303	1.279	OptoMYPT_dark
304	1.279	OptoMYPT_dark
305	1.288	OptoMYPT_dark
306	1.292	OptoMYPT_dark
307	1.301	OptoMYPT_dark
308	1.301	OptoMYPT_dark
309	1.306	OptoMYPT_dark
310	1.309	OptoMYPT_dark
311	1.31	OptoMYPT_dark
312	1.322	OptoMYPT_dark
313	1.331	OptoMYPT_dark
314	1.338	OptoMYPT_dark
315	1.338	OptoMYPT_dark
316	1.338	OptoMYPT_dark
317	1.349	OptoMYPT_dark
318	1.357	OptoMYPT_dark
319	1.357	OptoMYPT_dark
320	1.365	OptoMYPT_dark
321	1.369	OptoMYPT_dark
322	1.37	OptoMYPT_dark
323	1.374	OptoMYPT_dark
324	1.374	OptoMYPT_dark
325	1.376	OptoMYPT_dark
326	1.381	OptoMYPT_dark
327	1.381	OptoMYPT_dark
328	1.384	OptoMYPT_dark
329	1.385	OptoMYPT_dark
330	1.395	OptoMYPT_dark
331	1.415	OptoMYPT_dark
332	1.419	OptoMYPT_dark
333	1.419	OptoMYPT_dark
334	1.419	OptoMYPT_dark
335	1.429	OptoMYPT_dark
336	1.429	OptoMYPT_dark
337	1.43	OptoMYPT_dark
338	1.431	OptoMYPT_dark
339	1.432	OptoMYPT_dark
340	1.434	OptoMYPT_dark
341	1.434	OptoMYPT_dark
342	1.439	OptoMYPT_dark
343	1.439	OptoMYPT_dark
344	1.439	OptoMYPT_dark
345	1.444	OptoMYPT_dark
346	1.444	OptoMYPT_dark
347	1.448	OptoMYPT_dark
348	1.45	OptoMYPT_dark
349	1.45	OptoMYPT_dark
350	1.453	OptoMYPT_dark
351	1.453	OptoMYPT_dark
352	1.455	OptoMYPT_dark
353	1.464	OptoMYPT_dark
354	1.479	OptoMYPT_dark
355	1.479	OptoMYPT_dark
356	1.482	OptoMYPT_dark
357	1.483	OptoMYPT_dark
358	1.488	OptoMYPT_dark
359	1.488	OptoMYPT_dark
360	1.488	OptoMYPT_dark
361	1.488	OptoMYPT_dark
362	1.489	OptoMYPT_dark
363	1.492	OptoMYPT_dark
364	1.493	OptoMYPT_dark
365	1.493	OptoMYPT_dark
366	1.508	OptoMYPT_dark
367	1.515	OptoMYPT_dark
368	1.518	OptoMYPT_dark
369	1.518	OptoMYPT_dark
370	1.518	OptoMYPT_dark
371	1.518	OptoMYPT_dark
372	1.534	OptoMYPT_dark
373	1.536	OptoMYPT_dark
374	1.538	OptoMYPT_dark
375	1.539	OptoMYPT_dark
376	1.539	OptoMYPT_dark
377	1.542	OptoMYPT_dark
378	1.542	OptoMYPT_dark
379	1.548	OptoMYPT_dark
380	1.548	OptoMYPT_dark
381	1.548	OptoMYPT_dark
382	1.552	OptoMYPT_dark
383	1.556	OptoMYPT_dark
384	1.558	OptoMYPT_dark
385	1.558	OptoMYPT_dark
386	1.561	OptoMYPT_dark
387	1.563	OptoMYPT_dark
388	1.566	OptoMYPT_dark
389	1.566	OptoMYPT_dark
390	1.572	OptoMYPT_dark
391	1.582	OptoMYPT_dark
392	1.582	OptoMYPT_dark
393	1.588	OptoMYPT_dark
394	1.588	OptoMYPT_dark
395	1.588	OptoMYPT_dark
396	1.597	OptoMYPT_dark
397	1.6	OptoMYPT_dark
398	1.601	OptoMYPT_dark
399	1.602	OptoMYPT_dark
400	1.603	OptoMYPT_dark
401	1.603	OptoMYPT_dark
402	1.612	OptoMYPT_dark
403	1.612	OptoMYPT_dark
404	1.625	OptoMYPT_dark
405	1.626	OptoMYPT_dark
406	1.636	OptoMYPT_dark
407	1.642	OptoMYPT_dark
408	1.643	OptoMYPT_dark
409	1.643	OptoMYPT_dark
410	1.643	OptoMYPT_dark
411	1.643	OptoMYPT_dark
412	1.651	OptoMYPT_dark
413	1.651	OptoMYPT_dark
414	1.654	OptoMYPT_dark
415	1.656	OptoMYPT_dark
416	1.66	OptoMYPT_dark
417	1.66	OptoMYPT_dark
418	1.667	OptoMYPT_dark
419	1.668	OptoMYPT_dark
420	1.67	OptoMYPT_dark
421	1.673	OptoMYPT_dark
422	1.673	OptoMYPT_dark
423	1.673	OptoMYPT_dark
424	1.676	OptoMYPT_dark
425	1.676	OptoMYPT_dark
426	1.677	OptoMYPT_dark
427	1.677	OptoMYPT_dark
428	1.681	OptoMYPT_dark
429	1.681	OptoMYPT_dark
430	1.681	OptoMYPT_dark
431	1.685	OptoMYPT_dark
432	1.685	OptoMYPT_dark
433	1.694	OptoMYPT_dark
434	1.694	OptoMYPT_dark
435	1.695	OptoMYPT_dark
436	1.703	OptoMYPT_dark
437	1.703	OptoMYPT_dark
438	1.705	OptoMYPT_dark
439	1.706	OptoMYPT_dark
440	1.706	OptoMYPT_dark
441	1.714	OptoMYPT_dark
442	1.719	OptoMYPT_dark
443	1.726	OptoMYPT_dark
444	1.726	OptoMYPT_dark
445	1.73	OptoMYPT_dark
446	1.73	OptoMYPT_dark
447	1.73	OptoMYPT_dark
448	1.736	OptoMYPT_dark
449	1.736	OptoMYPT_dark
450	1.739	OptoMYPT_dark
451	1.747	OptoMYPT_dark
452	1.752	OptoMYPT_dark
453	1.752	OptoMYPT_dark
454	1.758	OptoMYPT_dark
455	1.758	OptoMYPT_dark
456	1.759	OptoMYPT_dark
457	1.767	OptoMYPT_dark
458	1.768	OptoMYPT_dark
459	1.774	OptoMYPT_dark
460	1.774	OptoMYPT_dark
461	1.774	OptoMYPT_dark
462	1.776	OptoMYPT_dark
463	1.783	OptoMYPT_dark
464	1.786	OptoMYPT_dark
465	1.787	OptoMYPT_dark
466	1.79	OptoMYPT_dark
467	1.802	OptoMYPT_dark
468	1.802	OptoMYPT_dark
469	1.806	OptoMYPT_dark
470	1.806	OptoMYPT_dark
471	1.81	OptoMYPT_dark
472	1.813	OptoMYPT_dark
473	1.821	OptoMYPT_dark
474	1.834	OptoMYPT_dark
475	1.836	OptoMYPT_dark
476	1.845	OptoMYPT_dark
477	1.848	OptoMYPT_dark
478	1.849	OptoMYPT_dark
479	1.849	OptoMYPT_dark
480	1.854	OptoMYPT_dark
481	1.864	OptoMYPT_dark
482	1.864	OptoMYPT_dark
483	1.864	OptoMYPT_dark
484	1.864	OptoMYPT_dark
485	1.868	OptoMYPT_dark
486	1.87	OptoMYPT_dark
487	1.882	OptoMYPT_dark
488	1.891	OptoMYPT_dark
489	1.892	OptoMYPT_dark
490	1.892	OptoMYPT_dark
491	1.906	OptoMYPT_dark
492	1.907	OptoMYPT_dark
493	1.909	OptoMYPT_dark
494	1.928	OptoMYPT_dark
495	1.934	OptoMYPT_dark
496	1.938	OptoMYPT_dark
497	1.938	OptoMYPT_dark
498	1.939	OptoMYPT_dark
499	1.94	OptoMYPT_dark
500	1.946	OptoMYPT_dark
501	1.95	OptoMYPT_dark
502	1.95	OptoMYPT_dark
503	1.953	OptoMYPT_dark
504	1.953	OptoMYPT_dark
505	1.96	OptoMYPT_dark
506	1.964	OptoMYPT_dark
507	1.965	OptoMYPT_dark
508	1.969	OptoMYPT_dark
509	1.979	OptoMYPT_dark
510	1.981	OptoMYPT_dark
511	1.983	OptoMYPT_dark
512	2.001	OptoMYPT_dark
513	2.007	OptoMYPT_dark
514	2.014	OptoMYPT_dark
515	2.014	OptoMYPT_dark
516	2.021	OptoMYPT_dark
517	2.021	OptoMYPT_dark
518	2.022	OptoMYPT_dark
519	2.025	OptoMYPT_dark
520	2.025	OptoMYPT_dark
521	2.027	OptoMYPT_dark
522	2.032	OptoMYPT_dark
523	2.035	OptoMYPT_dark
524	2.035	OptoMYPT_dark
525	2.035	OptoMYPT_dark
526	2.056	OptoMYPT_dark
527	2.073	OptoMYPT_dark
528	2.083	OptoMYPT_dark
529	2.084	OptoMYPT_dark
530	2.091	OptoMYPT_dark
531	2.097	OptoMYPT_dark
532	2.097	OptoMYPT_dark
533	2.105	OptoMYPT_dark
534	2.105	OptoMYPT_dark
535	2.111	OptoMYPT_dark
536	2.111	OptoMYPT_dark
537	2.132	OptoMYPT_dark
538	2.157	OptoMYPT_dark
539	2.157	OptoMYPT_dark
540	2.175	OptoMYPT_dark
541	2.182	OptoMYPT_dark
542	2.188	OptoMYPT_dark
543	2.223	OptoMYPT_dark
544	2.234	OptoMYPT_dark
545	2.238	OptoMYPT_dark
546	2.253	OptoMYPT_dark
547	2.26	OptoMYPT_dark
548	2.262	OptoMYPT_dark
549	2.282	OptoMYPT_dark
550	2.297	OptoMYPT_dark
551	2.299	OptoMYPT_dark
552	2.319	OptoMYPT_dark
553	2.319	OptoMYPT_dark
554	2.342	OptoMYPT_dark
555	2.349	OptoMYPT_dark
556	2.366	OptoMYPT_dark
557	2.379	OptoMYPT_dark
558	2.396	OptoMYPT_dark
559	2.408	OptoMYPT_dark
560	2.411	OptoMYPT_dark
561	2.441	OptoMYPT_dark
562	2.459	OptoMYPT_dark
563	2.46	OptoMYPT_dark
564	2.484	OptoMYPT_dark
565	2.501	OptoMYPT_dark
566	2.501	OptoMYPT_dark
567	2.511	OptoMYPT_dark
568	2.511	OptoMYPT_dark
569	2.545	OptoMYPT_dark
570	2.568	OptoMYPT_dark
571	2.57	OptoMYPT_dark
572	2.571	OptoMYPT_dark
573	2.576	OptoMYPT_dark
574	2.604	OptoMYPT_dark
575	2.619	OptoMYPT_dark
576	2.622	OptoMYPT_dark
577	2.626	OptoMYPT_dark
578	2.695	OptoMYPT_dark
579	2.697	OptoMYPT_dark
580	2.72	OptoMYPT_dark
581	2.744	OptoMYPT_dark
582	2.752	OptoMYPT_dark
583	2.759	OptoMYPT_dark
584	2.769	OptoMYPT_dark
585	2.783	OptoMYPT_dark
586	2.798	OptoMYPT_dark
587	2.804	OptoMYPT_dark
588	2.846	OptoMYPT_dark
589	2.893	OptoMYPT_dark
590	2.903	OptoMYPT_dark
591	2.922	OptoMYPT_dark
592	2.94	OptoMYPT_dark
593	3.038	OptoMYPT_dark
594	3.038	OptoMYPT_dark
595	3.069	OptoMYPT_dark
596	3.094	OptoMYPT_dark
597	3.096	OptoMYPT_dark
598	3.096	OptoMYPT_dark
599	3.123	OptoMYPT_dark
600	3.164	OptoMYPT_dark
601	3.196	OptoMYPT_dark
602	3.219	OptoMYPT_dark
603	3.234	OptoMYPT_dark
604	3.284	OptoMYPT_dark
605	3.328	OptoMYPT_dark
606	3.338	OptoMYPT_dark
607	3.387	OptoMYPT_dark
608	3.488	OptoMYPT_dark
609	3.494	OptoMYPT_dark
610	3.553	OptoMYPT_dark
611	3.58	OptoMYPT_dark
612	3.604	OptoMYPT_dark
613	3.605	OptoMYPT_dark
614	3.691	OptoMYPT_dark
615	3.81	OptoMYPT_dark
616	3.951	OptoMYPT_dark
617	4.223	OptoMYPT_dark
618	4.293	OptoMYPT_dark
619	4.34	OptoMYPT_dark
620	4.584	OptoMYPT_dark
621	4.763	OptoMYPT_dark
622	4.864	OptoMYPT_dark
623	5.053	OptoMYPT_dark
624	5.236	OptoMYPT_dark
625	5.345	OptoMYPT_dark
626	5.395	OptoMYPT_dark
627	0.804	OptoMYPT_pole
628	0.991	OptoMYPT_pole
629	1.066	OptoMYPT_pole
630	1.103	OptoMYPT_pole
631	1.182	OptoMYPT_pole
632	1.218	OptoMYPT_pole
633	1.241	OptoMYPT_pole
634	1.243	OptoMYPT_pole
635	1.243	OptoMYPT_pole
636	1.296	OptoMYPT_pole
637	1.298	OptoMYPT_pole
638	1.301	OptoMYPT_pole
639	1.322	OptoMYPT_pole
640	1.341	OptoMYPT_pole
641	1.349	OptoMYPT_pole
642	1.372	OptoMYPT_pole
643	1.372	OptoMYPT_pole
644	1.385	OptoMYPT_pole
645	1.386	OptoMYPT_pole
646	1.449	OptoMYPT_pole
647	1.45	OptoMYPT_pole
648	1.455	OptoMYPT_pole
649	1.472	OptoMYPT_pole
650	1.472	OptoMYPT_pole
651	1.476	OptoMYPT_pole
652	1.482	OptoMYPT_pole
653	1.483	OptoMYPT_pole
654	1.483	OptoMYPT_pole
655	1.49	OptoMYPT_pole
656	1.495	OptoMYPT_pole
657	1.542	OptoMYPT_pole
658	1.548	OptoMYPT_pole
659	1.566	OptoMYPT_pole
660	1.571	OptoMYPT_pole
661	1.575	OptoMYPT_pole
662	1.578	OptoMYPT_pole
663	1.592	OptoMYPT_pole
664	1.624	OptoMYPT_pole
665	1.625	OptoMYPT_pole
666	1.642	OptoMYPT_pole
667	1.656	OptoMYPT_pole
668	1.657	OptoMYPT_pole
669	1.657	OptoMYPT_pole
670	1.666	OptoMYPT_pole
671	1.673	OptoMYPT_pole
672	1.673	OptoMYPT_pole
673	1.681	OptoMYPT_pole
674	1.69	OptoMYPT_pole
675	1.704	OptoMYPT_pole
676	1.709	OptoMYPT_pole
677	1.719	OptoMYPT_pole
678	1.724	OptoMYPT_pole
679	1.724	OptoMYPT_pole
680	1.743	OptoMYPT_pole
681	1.749	OptoMYPT_pole
682	1.757	OptoMYPT_pole
683	1.765	OptoMYPT_pole
684	1.774	OptoMYPT_pole
685	1.775	OptoMYPT_pole
686	1.778	OptoMYPT_pole
687	1.788	OptoMYPT_pole
688	1.799	OptoMYPT_pole
689	1.799	OptoMYPT_pole
690	1.801	OptoMYPT_pole
691	1.805	OptoMYPT_pole
692	1.806	OptoMYPT_pole
693	1.822	OptoMYPT_pole
694	1.826	OptoMYPT_pole
695	1.834	OptoMYPT_pole
696	1.836	OptoMYPT_pole
697	1.852	OptoMYPT_pole
698	1.861	OptoMYPT_pole
699	1.875	OptoMYPT_pole
700	1.879	OptoMYPT_pole
701	1.891	OptoMYPT_pole
702	1.907	OptoMYPT_pole
703	1.907	OptoMYPT_pole
704	1.915	OptoMYPT_pole
705	1.922	OptoMYPT_pole
706	1.929	OptoMYPT_pole
707	1.931	OptoMYPT_pole
708	1.934	OptoMYPT_pole
709	1.935	OptoMYPT_pole
710	1.94	OptoMYPT_pole
711	1.94	OptoMYPT_pole
712	1.96	OptoMYPT_pole
713	1.966	OptoMYPT_pole
714	1.969	OptoMYPT_pole
715	1.97	OptoMYPT_pole
716	1.97	OptoMYPT_pole
717	1.983	OptoMYPT_pole
718	1.984	OptoMYPT_pole
719	1.987	OptoMYPT_pole
720	2.007	OptoMYPT_pole
721	2.021	OptoMYPT_pole
722	2.024	OptoMYPT_pole
723	2.036	OptoMYPT_pole
724	2.037	OptoMYPT_pole
725	2.041	OptoMYPT_pole
726	2.072	OptoMYPT_pole
727	2.08	OptoMYPT_pole
728	2.096	OptoMYPT_pole
729	2.1	OptoMYPT_pole
730	2.114	OptoMYPT_pole
731	2.12	OptoMYPT_pole
732	2.129	OptoMYPT_pole
733	2.132	OptoMYPT_pole
734	2.153	OptoMYPT_pole
735	2.153	OptoMYPT_pole
736	2.169	OptoMYPT_pole
737	2.169	OptoMYPT_pole
738	2.17	OptoMYPT_pole
739	2.195	OptoMYPT_pole
740	2.201	OptoMYPT_pole
741	2.207	OptoMYPT_pole
742	2.208	OptoMYPT_pole
743	2.208	OptoMYPT_pole
744	2.21	OptoMYPT_pole
745	2.214	OptoMYPT_pole
746	2.22	OptoMYPT_pole
747	2.233	OptoMYPT_pole
748	2.239	OptoMYPT_pole
749	2.244	OptoMYPT_pole
750	2.247	OptoMYPT_pole
751	2.247	OptoMYPT_pole
752	2.25	OptoMYPT_pole
753	2.254	OptoMYPT_pole
754	2.264	OptoMYPT_pole
755	2.264	OptoMYPT_pole
756	2.288	OptoMYPT_pole
757	2.293	OptoMYPT_pole
758	2.297	OptoMYPT_pole
759	2.307	OptoMYPT_pole
760	2.31	OptoMYPT_pole
761	2.315	OptoMYPT_pole
762	2.316	OptoMYPT_pole
763	2.328	OptoMYPT_pole
764	2.33	OptoMYPT_pole
765	2.344	OptoMYPT_pole
766	2.35	OptoMYPT_pole
767	2.353	OptoMYPT_pole
768	2.359	OptoMYPT_pole
769	2.36	OptoMYPT_pole
770	2.369	OptoMYPT_pole
771	2.377	OptoMYPT_pole
772	2.378	OptoMYPT_pole
773	2.384	OptoMYPT_pole
774	2.404	OptoMYPT_pole
775	2.414	OptoMYPT_pole
776	2.428	OptoMYPT_pole
777	2.433	OptoMYPT_pole
778	2.445	OptoMYPT_pole
779	2.451	OptoMYPT_pole
780	2.476	OptoMYPT_pole
781	2.481	OptoMYPT_pole
782	2.485	OptoMYPT_pole
783	2.487	OptoMYPT_pole
784	2.496	OptoMYPT_pole
785	2.501	OptoMYPT_pole
786	2.504	OptoMYPT_pole
787	2.507	OptoMYPT_pole
788	2.515	OptoMYPT_pole
789	2.518	OptoMYPT_pole
790	2.543	OptoMYPT_pole
791	2.546	OptoMYPT_pole
792	2.553	OptoMYPT_pole
793	2.553	OptoMYPT_pole
794	2.554	OptoMYPT_pole
795	2.554	OptoMYPT_pole
796	2.602	OptoMYPT_pole
797	2.603	OptoMYPT_pole
798	2.605	OptoMYPT_pole
799	2.627	OptoMYPT_pole
800	2.635	OptoMYPT_pole
801	2.635	OptoMYPT_pole
802	2.647	OptoMYPT_pole
803	2.661	OptoMYPT_pole
804	2.662	OptoMYPT_pole
805	2.662	OptoMYPT_pole
806	2.672	OptoMYPT_pole
807	2.676	OptoMYPT_pole
808	2.693	OptoMYPT_pole
809	2.723	OptoMYPT_pole
810	2.744	OptoMYPT_pole
811	2.766	OptoMYPT_pole
812	2.766	OptoMYPT_pole
813	2.777	OptoMYPT_pole
814	2.802	OptoMYPT_pole
815	2.812	OptoMYPT_pole
816	2.813	OptoMYPT_pole
817	2.839	OptoMYPT_pole
818	2.854	OptoMYPT_pole
819	2.854	OptoMYPT_pole
820	2.857	OptoMYPT_pole
821	2.859	OptoMYPT_pole
822	2.904	OptoMYPT_pole
823	2.921	OptoMYPT_pole
824	2.927	OptoMYPT_pole
825	2.957	OptoMYPT_pole
826	2.958	OptoMYPT_pole
827	2.978	OptoMYPT_pole
828	2.986	OptoMYPT_pole
829	2.989	OptoMYPT_pole
830	3.001	OptoMYPT_pole
831	3.03	OptoMYPT_pole
832	3.076	OptoMYPT_pole
833	3.084	OptoMYPT_pole
834	3.109	OptoMYPT_pole
835	3.123	OptoMYPT_pole
836	3.127	OptoMYPT_pole
837	3.143	OptoMYPT_pole
838	3.158	OptoMYPT_pole
839	3.167	OptoMYPT_pole
840	3.194	OptoMYPT_pole
841	3.22	OptoMYPT_pole
842	3.265	OptoMYPT_pole
843	3.27	OptoMYPT_pole
844	3.31	OptoMYPT_pole
845	3.314	OptoMYPT_pole
846	3.32	OptoMYPT_pole
847	3.348	OptoMYPT_pole
848	3.348	OptoMYPT_pole
849	3.394	OptoMYPT_pole
850	3.414	OptoMYPT_pole
851	3.431	OptoMYPT_pole
852	3.44	OptoMYPT_pole
853	3.479	OptoMYPT_pole
854	3.484	OptoMYPT_pole
855	3.565	OptoMYPT_pole
856	3.569	OptoMYPT_pole
857	3.579	OptoMYPT_pole
858	3.592	OptoMYPT_pole
859	3.619	OptoMYPT_pole
860	3.649	OptoMYPT_pole
861	3.705	OptoMYPT_pole
862	3.8	OptoMYPT_pole
863	3.867	OptoMYPT_pole
864	3.881	OptoMYPT_pole
865	3.901	OptoMYPT_pole
866	3.919	OptoMYPT_pole
867	3.928	OptoMYPT_pole
868	3.932	OptoMYPT_pole
869	4.113	OptoMYPT_pole
870	4.306	OptoMYPT_pole
871	4.376	OptoMYPT_pole
872	4.401	OptoMYPT_pole
873	4.492	OptoMYPT_pole
874	4.733	OptoMYPT_pole
875	4.817	OptoMYPT_pole
876	4.846	OptoMYPT_pole
877	5.293	OptoMYPT_pole
878	5.374	OptoMYPT_pole
879	5.661	OptoMYPT_pole
880	5.948	OptoMYPT_pole
881	6.389	OptoMYPT_pole
882	6.639	OptoMYPT_pole
883	7.274	OptoMYPT_pole
