# Supplementary material for: Optogenetic relaxation of actomyosin contractility uncovers mechanistic roles of cortical tension during cytokinesis
Source: Nat Commun. 2021 Dec 8;12:7145. doi: 10.1038/s41467-021-27458-3 (PMC8654997; doi:10.1038/s41467-021-27458-3)
Supplement: Supplementary file 15 — Source Data [file 41467_2021_27458_MOESM15_ESM.zip › Source Data/Fig.S9.xlsx]

## Sheet: S9b
Time (min)	Ingression	Exp	CellID
0	1	Control_pole	1
15.54	0.975877	Control_pole	1
31.08	0.934661	Control_pole	1
46.62	0.900421	Control_pole	1
62.16	0.840513	Control_pole	1
77.7	0.79115	Control_pole	1
93.24	0.71974	Control_pole	1
108.78	0.668939	Control_pole	1
124.32	0.629	Control_pole	1
139.86	0.557112	Control_pole	1
155.4	0.502902	Control_pole	1
170.94	0.424996	Control_pole	1
186.48	0.393631	Control_pole	1
202.02	0.349646	Control_pole	1
217.56	0.299483	Control_pole	1
233.1	0.28633	Control_pole	1
248.64	0.28633	Control_pole	1
264.18	0.255551	Control_pole	1
279.72	0.217743	Control_pole	1
295.26	0.175302	Control_pole	1
310.8	0.175302	Control_pole	1
326.34	0.175302	Control_pole	1
341.88	0.175302	Control_pole	1
357.42	0.175302	Control_pole	1
372.96	0.175302	Control_pole	1
388.5	0.175302	Control_pole	1
404.04	0.175302	Control_pole	1
419.58	0.175302	Control_pole	1
435.12	0.175302	Control_pole	1
450.66	0.175302	Control_pole	1
466.2	0.175302	Control_pole	1
481.74	0.175302	Control_pole	1
497.28	0.175302	Control_pole	1
512.82	0.175302	Control_pole	1
528.36	0.175302	Control_pole	1
543.9	0.175302	Control_pole	1
559.44	0.175302	Control_pole	1
574.98	0.175302	Control_pole	1
590.52	0.175302	Control_pole	1
606.06	0.175	Control_pole	1
0	1	Control_pole	2
15.54	0.981675	Control_pole	2
31.08	0.959969	Control_pole	2
46.62	0.959969	Control_pole	2
62.16	0.926647	Control_pole	2
77.7	0.920757	Control_pole	2
93.24	0.905541	Control_pole	2
108.78	0.880999	Control_pole	2
124.32	0.868946	Control_pole	2
139.86	0.845604	Control_pole	2
155.4	0.826462	Control_pole	2
170.94	0.795048	Control_pole	2
186.48	0.795048	Control_pole	2
202.02	0.753	Control_pole	2
217.56	0.729112	Control_pole	2
233.1	0.700316	Control_pole	2
248.64	0.673048	Control_pole	2
264.18	0.633999	Control_pole	2
279.72	0.599258	Control_pole	2
295.26	0.599258	Control_pole	2
310.8	0.551647	Control_pole	2
326.34	0.51947	Control_pole	2
341.88	0.471204	Control_pole	2
357.42	0.413449	Control_pole	2
372.96	0.33966	Control_pole	2
388.5	0.313264	Control_pole	2
404.04	0.279996	Control_pole	2
419.58	0.235329	Control_pole	2
435.12	0.202171	Control_pole	2
450.66	0.196117	Control_pole	2
466.2	0.173975	Control_pole	2
481.74	0.173975	Control_pole	2
497.28	0.173975	Control_pole	2
512.82	0.173975	Control_pole	2
528.36	0.173975	Control_pole	2
543.9	0.173975	Control_pole	2
559.44	0.173975	Control_pole	2
574.98	0.173975	Control_pole	2
590.52	0.173975	Control_pole	2
606.06	0.174	Control_pole	2
0	1	Control_pole	3
15.54	0.978294	Control_pole	3
31.08	0.978294	Control_pole	3
46.62	0.957877	Control_pole	3
62.16	0.933054	Control_pole	3
77.7	0.926929	Control_pole	3
93.24	0.926929	Control_pole	3
108.78	0.910864	Control_pole	3
124.32	0.888513	Control_pole	3
139.86	0.855093	Control_pole	3
155.4	0.840909	Control_pole	3
170.94	0.831184	Control_pole	3
186.48	0.807382	Control_pole	3
202.02	0.769557	Control_pole	3
217.56	0.760262	Control_pole	3
233.1	0.722921	Control_pole	3
248.64	0.668225	Control_pole	3
264.18	0.64942	Control_pole	3
279.72	0.619332	Control_pole	3
295.26	0.604502	Control_pole	3
310.8	0.616591	Control_pole	3
326.34	0.586074	Control_pole	3
341.88	0.56614	Control_pole	3
357.42	0.522996	Control_pole	3
372.96	0.498442	Control_pole	3
388.5	0.489201	Control_pole	3
404.04	0.453256	Control_pole	3
419.58	0.439877	Control_pole	3
435.12	0.388137	Control_pole	3
450.66	0.356222	Control_pole	3
466.2	0.281861	Control_pole	3
481.74	0.221631	Control_pole	3
497.28	0.207608	Control_pole	3
512.82	0.176768	Control_pole	3
528.36	0.176768	Control_pole	3
543.9	0.176768	Control_pole	3
559.44	0.176768	Control_pole	3
574.98	0.176768	Control_pole	3
590.52	0.176768	Control_pole	3
606.06	0.177	Control_pole	3
0	1	Control_pole	4
15.54	0.974186	Control_pole	4
31.08	0.974186	Control_pole	4
46.62	0.949915	Control_pole	4
62.16	0.949915	Control_pole	4
77.7	0.94295	Control_pole	4
93.24	0.917469	Control_pole	4
108.78	0.887985	Control_pole	4
124.32	0.873014	Control_pole	4
139.86	0.844739	Control_pole	4
155.4	0.837858	Control_pole	4
170.94	0.828308	Control_pole	4
186.48	0.828308	Control_pole	4
202.02	0.787356	Control_pole	4
217.56	0.773594	Control_pole	4
233.1	0.758831	Control_pole	4
248.64	0.719213	Control_pole	4
264.18	0.6856	Control_pole	4
279.72	0.643313	Control_pole	4
295.26	0.643313	Control_pole	4
310.8	0.630927	Control_pole	4
326.34	0.590809	Control_pole	4
341.88	0.577213	Control_pole	4
357.42	0.559698	Control_pole	4
372.96	0.554527	Control_pole	4
388.5	0.529839	Control_pole	4
404.04	0.490804	Control_pole	4
419.58	0.452104	Control_pole	4
435.12	0.438926	Control_pole	4
450.66	0.415906	Control_pole	4
466.2	0.401518	Control_pole	4
481.74	0.401518	Control_pole	4
497.28	0.363652	Control_pole	4
512.82	0.329038	Control_pole	4
528.36	0.310271	Control_pole	4
543.9	0.280454	Control_pole	4
559.44	0.260645	Control_pole	4
574.98	0.24413	Control_pole	4
590.52	0.204554	Control_pole	4
606.06	0.188081	Control_pole	4
0	1	Control_pole	5
15.54	0.99246	Control_pole	5
31.08	0.964303	Control_pole	5
46.62	0.928289	Control_pole	5
62.16	0.905827	Control_pole	5
77.7	0.868442	Control_pole	5
93.24	0.868442	Control_pole	5
108.78	0.834959	Control_pole	5
124.32	0.821988	Control_pole	5
139.86	0.768205	Control_pole	5
155.4	0.768205	Control_pole	5
170.94	0.727867	Control_pole	5
186.48	0.727867	Control_pole	5
202.02	0.691959	Control_pole	5
217.56	0.635908	Control_pole	5
233.1	0.568099	Control_pole	5
248.64	0.554917	Control_pole	5
264.18	0.534142	Control_pole	5
279.72	0.483364	Control_pole	5
295.26	0.400316	Control_pole	5
310.8	0.308041	Control_pole	5
326.34	0.281308	Control_pole	5
341.88	0.237332	Control_pole	5
357.42	0.226153	Control_pole	5
372.96	0.226153	Control_pole	5
388.5	0.226153	Control_pole	5
404.04	0.185183	Control_pole	5
419.58	0.185183	Control_pole	5
435.12	0.185183	Control_pole	5
450.66	0.185183	Control_pole	5
466.2	0.185183	Control_pole	5
481.74	0.185183	Control_pole	5
497.28	0.185183	Control_pole	5
512.82	0.185183	Control_pole	5
528.36	0.185183	Control_pole	5
543.9	0.185183	Control_pole	5
559.44	0.185183	Control_pole	5
574.98	0.185183	Control_pole	5
590.52	0.185183	Control_pole	5
606.06	0.185183	Control_pole	5
0	1	Control_pole	6
15.54	0.981982	Control_pole	6
31.08	0.945946	Control_pole	6
46.62	0.918919	Control_pole	6
62.16	0.918919	Control_pole	6
77.7	0.906998	Control_pole	6
93.24	0.906998	Control_pole	6
108.78	0.891178	Control_pole	6
124.32	0.874094	Control_pole	6
139.86	0.874094	Control_pole	6
155.4	0.85256	Control_pole	6
170.94	0.839486	Control_pole	6
186.48	0.788508	Control_pole	6
202.02	0.748846	Control_pole	6
217.56	0.748846	Control_pole	6
233.1	0.724951	Control_pole	6
248.64	0.710174	Control_pole	6
264.18	0.69688	Control_pole	6
279.72	0.685234	Control_pole	6
295.26	0.661393	Control_pole	6
310.8	0.636399	Control_pole	6
326.34	0.628818	Control_pole	6
341.88	0.628818	Control_pole	6
357.42	0.612942	Control_pole	6
372.96	0.611679	Control_pole	6
388.5	0.598165	Control_pole	6
404.04	0.577071	Control_pole	6
419.58	0.577071	Control_pole	6
435.12	0.550264	Control_pole	6
450.66	0.53296	Control_pole	6
466.2	0.498901	Control_pole	6
481.74	0.478356	Control_pole	6
497.28	0.478356	Control_pole	6
512.82	0.45457	Control_pole	6
528.36	0.437926	Control_pole	6
543.9	0.437926	Control_pole	6
559.44	0.416886	Control_pole	6
574.98	0.415623	Control_pole	6
590.52	0.415623	Control_pole	6
606.06	0.405405	Control_pole	6
0	1	Control_pole	7
15.54	0.981569	Control_pole	7
31.08	0.959645	Control_pole	7
46.62	0.936808	Control_pole	7
62.16	0.923267	Control_pole	7
77.7	0.889575	Control_pole	7
93.24	0.889575	Control_pole	7
108.78	0.871628	Control_pole	7
124.32	0.86115	Control_pole	7
139.86	0.842826	Control_pole	7
155.4	0.811016	Control_pole	7
170.94	0.773294	Control_pole	7
186.48	0.762762	Control_pole	7
202.02	0.745889	Control_pole	7
217.56	0.703708	Control_pole	7
233.1	0.687372	Control_pole	7
248.64	0.659323	Control_pole	7
264.18	0.629285	Control_pole	7
279.72	0.60489	Control_pole	7
295.26	0.555078	Control_pole	7
310.8	0.534981	Control_pole	7
326.34	0.531327	Control_pole	7
341.88	0.49065	Control_pole	7
357.42	0.464858	Control_pole	7
372.96	0.461204	Control_pole	7
388.5	0.448737	Control_pole	7
404.04	0.427781	Control_pole	7
419.58	0.427781	Control_pole	7
435.12	0.404084	Control_pole	7
450.66	0.402472	Control_pole	7
466.2	0.392101	Control_pole	7
481.74	0.372434	Control_pole	7
497.28	0.351585	Control_pole	7
512.82	0.349597	Control_pole	7
528.36	0.323589	Control_pole	7
543.9	0.306448	Control_pole	7
559.44	0.306448	Control_pole	7
574.98	0.306448	Control_pole	7
590.52	0.306448	Control_pole	7
606.06	0.306	Control_pole	7
0	1	Control_pole	8
15.54	0.973649	Control_pole	8
31.08	0.973649	Control_pole	8
46.62	0.960108	Control_pole	8
62.16	0.941409	Control_pole	8
77.7	0.929975	Control_pole	8
93.24	0.895843	Control_pole	8
108.78	0.862013	Control_pole	8
124.32	0.830503	Control_pole	8
139.86	0.790526	Control_pole	8
155.4	0.751494	Control_pole	8
170.94	0.72884	Control_pole	8
186.48	0.694665	Control_pole	8
202.02	0.657396	Control_pole	8
217.56	0.636504	Control_pole	8
233.1	0.598805	Control_pole	8
248.64	0.519108	Control_pole	8
264.18	0.494605	Control_pole	8
279.72	0.458496	Control_pole	8
295.26	0.406482	Control_pole	8
310.8	0.362593	Control_pole	8
326.34	0.330267	Control_pole	8
341.88	0.311654	Control_pole	8
357.42	0.300262	Control_pole	8
372.96	0.300262	Control_pole	8
388.5	0.298973	Control_pole	8
404.04	0.27331	Control_pole	8
419.58	0.2464	Control_pole	8
435.12	0.215449	Control_pole	8
450.66	0.215449	Control_pole	8
466.2	0.197782	Control_pole	8
481.74	0.186648	Control_pole	8
497.28	0.176031	Control_pole	8
512.82	0.154795	Control_pole	8
528.36	0.141211	Control_pole	8
543.9	0.13141	Control_pole	8
559.44	0.13141	Control_pole	8
574.98	0.13141	Control_pole	8
590.52	0.13141	Control_pole	8
606.06	0.13141	Control_pole	8
0	1	MYPT_dark	1
15.54	0.980297	MYPT_dark	1
31.08	0.980297	MYPT_dark	1
46.62	0.959633	MYPT_dark	1
62.16	0.96291	MYPT_dark	1
77.7	0.948755	MYPT_dark	1
93.24	0.920271	MYPT_dark	1
108.78	0.884841	MYPT_dark	1
124.32	0.845435	MYPT_dark	1
139.86	0.810703	MYPT_dark	1
155.4	0.784972	MYPT_dark	1
170.94	0.74941	MYPT_dark	1
186.48	0.704631	MYPT_dark	1
202.02	0.659065	MYPT_dark	1
217.56	0.638576	MYPT_dark	1
233.1	0.603277	MYPT_dark	1
248.64	0.57204	MYPT_dark	1
264.18	0.544211	MYPT_dark	1
279.72	0.532547	MYPT_dark	1
295.26	0.485277	MYPT_dark	1
310.8	0.443425	MYPT_dark	1
326.34	0.426518	MYPT_dark	1
341.88	0.40367	MYPT_dark	1
357.42	0.349061	MYPT_dark	1
372.96	0.302141	MYPT_dark	1
388.5	0.271254	MYPT_dark	1
404.04	0.265356	MYPT_dark	1
419.58	0.254653	MYPT_dark	1
435.12	0.241765	MYPT_dark	1
450.66	0.216994	MYPT_dark	1
466.2	0.210266	MYPT_dark	1
481.74	0.185845	MYPT_dark	1
497.28	0.160638	MYPT_dark	1
512.82	0.139275	MYPT_dark	1
528.36	0.139275	MYPT_dark	1
543.9	0.139275	MYPT_dark	1
559.44	0.139275	MYPT_dark	1
574.98	0.139275	MYPT_dark	1
590.52	0.139275	MYPT_dark	1
606.06	0.139	MYPT_dark	1
0	1	MYPT_dark	2
15.54	0.96499	MYPT_dark	2
31.08	0.926966	MYPT_dark	2
46.62	0.889471	MYPT_dark	2
62.16	0.861918	MYPT_dark	2
77.7	0.825903	MYPT_dark	2
93.24	0.825903	MYPT_dark	2
108.78	0.768629	MYPT_dark	2
124.32	0.730552	MYPT_dark	2
139.86	0.709768	MYPT_dark	2
155.4	0.677455	MYPT_dark	2
170.94	0.677455	MYPT_dark	2
186.48	0.625575	MYPT_dark	2
202.02	0.584166	MYPT_dark	2
217.56	0.523243	MYPT_dark	2
233.1	0.497805	MYPT_dark	2
248.64	0.497805	MYPT_dark	2
264.18	0.45756	MYPT_dark	2
279.72	0.427468	MYPT_dark	2
295.26	0.371675	MYPT_dark	2
310.8	0.353218	MYPT_dark	2
326.34	0.317362	MYPT_dark	2
341.88	0.285473	MYPT_dark	2
357.42	0.285473	MYPT_dark	2
372.96	0.229044	MYPT_dark	2
388.5	0.180285	MYPT_dark	2
404.04	0.180285	MYPT_dark	2
419.58	0.180285	MYPT_dark	2
435.12	0.180285	MYPT_dark	2
450.66	0.180285	MYPT_dark	2
466.2	0.180285	MYPT_dark	2
481.74	0.180285	MYPT_dark	2
497.28	0.180285	MYPT_dark	2
512.82	0.180285	MYPT_dark	2
528.36	0.180285	MYPT_dark	2
543.9	0.180285	MYPT_dark	2
559.44	0.180285	MYPT_dark	2
574.98	0.180285	MYPT_dark	2
590.52	0.180285	MYPT_dark	2
606.06	0.18	MYPT_dark	2
0	1	MYPT_dark	3
15.54	0.984106	MYPT_dark	3
31.08	0.973293	MYPT_dark	3
46.62	0.946399	MYPT_dark	3
62.16	0.904498	MYPT_dark	3
77.7	0.880214	MYPT_dark	3
93.24	0.850571	MYPT_dark	3
108.78	0.826381	MYPT_dark	3
124.32	0.826381	MYPT_dark	3
139.86	0.815754	MYPT_dark	3
155.4	0.807504	MYPT_dark	3
170.94	0.781496	MYPT_dark	3
186.48	0.759963	MYPT_dark	3
202.02	0.733955	MYPT_dark	3
217.56	0.711582	MYPT_dark	3
233.1	0.673829	MYPT_dark	3
248.64	0.64577	MYPT_dark	3
264.18	0.611839	MYPT_dark	3
279.72	0.554929	MYPT_dark	3
295.26	0.513773	MYPT_dark	3
310.8	0.487812	MYPT_dark	3
326.34	0.487812	MYPT_dark	3
341.88	0.453321	MYPT_dark	3
357.42	0.435842	MYPT_dark	3
372.96	0.403962	MYPT_dark	3
388.5	0.376043	MYPT_dark	3
404.04	0.362852	MYPT_dark	3
419.58	0.337917	MYPT_dark	3
435.12	0.313587	MYPT_dark	3
450.66	0.269075	MYPT_dark	3
466.2	0.269075	MYPT_dark	3
481.74	0.241389	MYPT_dark	3
497.28	0.210907	MYPT_dark	3
512.82	0.188534	MYPT_dark	3
528.36	0.188534	MYPT_dark	3
543.9	0.150967	MYPT_dark	3
559.44	0.150967	MYPT_dark	3
574.98	0.150967	MYPT_dark	3
590.52	0.150967	MYPT_dark	3
606.06	0.150967	MYPT_dark	3
0	1	MYPT_dark	4
15.54	0.982519	MYPT_dark	4
31.08	0.980679	MYPT_dark	4
46.62	0.952265	MYPT_dark	4
62.16	0.923094	MYPT_dark	4
77.7	0.897927	MYPT_dark	4
93.24	0.872598	MYPT_dark	4
108.78	0.852844	MYPT_dark	4
124.32	0.814634	MYPT_dark	4
139.86	0.764897	MYPT_dark	4
155.4	0.714618	MYPT_dark	4
170.94	0.664285	MYPT_dark	4
186.48	0.601775	MYPT_dark	4
202.02	0.57071	MYPT_dark	4
217.56	0.545218	MYPT_dark	4
233.1	0.502787	MYPT_dark	4
248.64	0.455539	MYPT_dark	4
264.18	0.418466	MYPT_dark	4
279.72	0.412946	MYPT_dark	4
295.26	0.375277	MYPT_dark	4
310.8	0.338745	MYPT_dark	4
326.34	0.264653	MYPT_dark	4
341.88	0.255344	MYPT_dark	4
357.42	0.229258	MYPT_dark	4
372.96	0.200411	MYPT_dark	4
388.5	0.178655	MYPT_dark	4
404.04	0.150349	MYPT_dark	4
419.58	0.150349	MYPT_dark	4
435.12	0.150349	MYPT_dark	4
450.66	0.150349	MYPT_dark	4
466.2	0.150349	MYPT_dark	4
481.74	0.150349	MYPT_dark	4
497.28	0.150349	MYPT_dark	4
512.82	0.150349	MYPT_dark	4
528.36	0.150349	MYPT_dark	4
543.9	0.150349	MYPT_dark	4
559.44	0.150349	MYPT_dark	4
574.98	0.150349	MYPT_dark	4
590.52	0.150349	MYPT_dark	4
606.06	0.150349	MYPT_dark	4
0	1	MYPT_dark	5
15.54	0.981391	MYPT_dark	5
31.08	0.981391	MYPT_dark	5
46.62	0.958828	MYPT_dark	5
62.16	0.929984	MYPT_dark	5
77.7	0.929984	MYPT_dark	5
93.24	0.89793	MYPT_dark	5
108.78	0.89793	MYPT_dark	5
124.32	0.865643	MYPT_dark	5
139.86	0.847592	MYPT_dark	5
155.4	0.821493	MYPT_dark	5
170.94	0.821493	MYPT_dark	5
186.48	0.789905	MYPT_dark	5
202.02	0.766318	MYPT_dark	5
217.56	0.736962	MYPT_dark	5
233.1	0.718632	MYPT_dark	5
248.64	0.699698	MYPT_dark	5
264.18	0.669505	MYPT_dark	5
279.72	0.640893	MYPT_dark	5
295.26	0.584368	MYPT_dark	5
310.8	0.573157	MYPT_dark	5
326.34	0.557897	MYPT_dark	5
341.88	0.523889	MYPT_dark	5
357.42	0.496534	MYPT_dark	5
372.96	0.464806	MYPT_dark	5
388.5	0.444615	MYPT_dark	5
404.04	0.420377	MYPT_dark	5
419.58	0.400279	MYPT_dark	5
435.12	0.362177	MYPT_dark	5
450.66	0.34287	MYPT_dark	5
466.2	0.299186	MYPT_dark	5
481.74	0.283089	MYPT_dark	5
497.28	0.2408	MYPT_dark	5
512.82	0.222331	MYPT_dark	5
528.36	0.222331	MYPT_dark	5
543.9	0.180274	MYPT_dark	5
559.44	0.180274	MYPT_dark	5
574.98	0.163573	MYPT_dark	5
590.52	0.163573	MYPT_dark	5
606.06	0.164	MYPT_dark	5
0	1	MYPT_dark	6
15.54	0.965149	MYPT_dark	6
31.08	0.946989	MYPT_dark	6
46.62	0.946989	MYPT_dark	6
62.16	0.930851	MYPT_dark	6
77.7	0.926943	MYPT_dark	6
93.24	0.910621	MYPT_dark	6
108.78	0.910621	MYPT_dark	6
124.32	0.883264	MYPT_dark	6
139.86	0.883264	MYPT_dark	6
155.4	0.855862	MYPT_dark	6
170.94	0.855862	MYPT_dark	6
186.48	0.835908	MYPT_dark	6
202.02	0.827494	MYPT_dark	6
217.56	0.809241	MYPT_dark	6
233.1	0.809241	MYPT_dark	6
248.64	0.75554	MYPT_dark	6
264.18	0.721563	MYPT_dark	6
279.72	0.703034	MYPT_dark	6
295.26	0.685701	MYPT_dark	6
310.8	0.671632	MYPT_dark	6
326.34	0.649103	MYPT_dark	6
341.88	0.625931	MYPT_dark	6
357.42	0.60492	MYPT_dark	6
372.96	0.56354	MYPT_dark	6
388.5	0.485425	MYPT_dark	6
404.04	0.446299	MYPT_dark	6
419.58	0.404966	MYPT_dark	6
435.12	0.369793	MYPT_dark	6
450.66	0.349195	MYPT_dark	6
466.2	0.319218	MYPT_dark	6
481.74	0.302667	MYPT_dark	6
497.28	0.289057	MYPT_dark	6
512.82	0.289057	MYPT_dark	6
528.36	0.289057	MYPT_dark	6
543.9	0.289057	MYPT_dark	6
559.44	0.289057	MYPT_dark	6
574.98	0.289057	MYPT_dark	6
590.52	0.289057	MYPT_dark	6
606.06	0.289057	MYPT_dark	6
0	1	MYPT_dark	7
15.54	0.973736	MYPT_dark	7
31.08	0.973736	MYPT_dark	7
46.62	0.955627	MYPT_dark	7
62.16	0.936596	MYPT_dark	7
77.7	0.936596	MYPT_dark	7
93.24	0.892788	MYPT_dark	7
108.78	0.869755	MYPT_dark	7
124.32	0.848005	MYPT_dark	7
139.86	0.814045	MYPT_dark	7
155.4	0.779368	MYPT_dark	7
170.94	0.763312	MYPT_dark	7
186.48	0.725146	MYPT_dark	7
202.02	0.696214	MYPT_dark	7
217.56	0.662204	MYPT_dark	7
233.1	0.603827	MYPT_dark	7
248.64	0.571201	MYPT_dark	7
264.18	0.527803	MYPT_dark	7
279.72	0.469837	MYPT_dark	7
295.26	0.406946	MYPT_dark	7
310.8	0.396071	MYPT_dark	7
326.34	0.349236	MYPT_dark	7
341.88	0.304145	MYPT_dark	7
357.42	0.287986	MYPT_dark	7
372.96	0.264851	MYPT_dark	7
388.5	0.229968	MYPT_dark	7
404.04	0.227455	MYPT_dark	7
419.58	0.227455	MYPT_dark	7
435.12	0.203652	MYPT_dark	7
450.66	0.166974	MYPT_dark	7
466.2	0.166974	MYPT_dark	7
481.74	0.166974	MYPT_dark	7
497.28	0.166974	MYPT_dark	7
512.82	0.166974	MYPT_dark	7
528.36	0.166974	MYPT_dark	7
543.9	0.166974	MYPT_dark	7
559.44	0.166974	MYPT_dark	7
574.98	0.166974	MYPT_dark	7
590.52	0.166974	MYPT_dark	7
606.06	0.167	MYPT_dark	7
0	1	MYPT_dark	8
15.54	0.984319	MYPT_dark	8
31.08	0.972679	MYPT_dark	8
46.62	0.972679	MYPT_dark	8
62.16	0.949888	MYPT_dark	8
77.7	0.905425	MYPT_dark	8
93.24	0.882682	MYPT_dark	8
108.78	0.883023	MYPT_dark	8
124.32	0.862715	MYPT_dark	8
139.86	0.850687	MYPT_dark	8
155.4	0.818009	MYPT_dark	8
170.94	0.791468	MYPT_dark	8
186.48	0.75543	MYPT_dark	8
202.02	0.741843	MYPT_dark	8
217.56	0.703516	MYPT_dark	8
233.1	0.692413	MYPT_dark	8
248.64	0.675514	MYPT_dark	8
264.18	0.651748	MYPT_dark	8
279.72	0.628032	MYPT_dark	8
295.26	0.60563	MYPT_dark	8
310.8	0.558147	MYPT_dark	8
326.34	0.519821	MYPT_dark	8
341.88	0.508084	MYPT_dark	8
357.42	0.459336	MYPT_dark	8
372.96	0.432113	MYPT_dark	8
388.5	0.380491	MYPT_dark	8
404.04	0.336174	MYPT_dark	8
419.58	0.353657	MYPT_dark	8
435.12	0.299357	MYPT_dark	8
450.66	0.245641	MYPT_dark	8
466.2	0.211211	MYPT_dark	8
481.74	0.211211	MYPT_dark	8
497.28	0.211211	MYPT_dark	8
512.82	0.211211	MYPT_dark	8
528.36	0.211211	MYPT_dark	8
543.9	0.211211	MYPT_dark	8
559.44	0.211211	MYPT_dark	8
574.98	0.211211	MYPT_dark	8
590.52	0.211211	MYPT_dark	8
606.06	0.211211	MYPT_dark	8
0	1	MYPT_dark	9
15.54	0.977839	MYPT_dark	9
31.08	0.977839	MYPT_dark	9
46.62	0.931991	MYPT_dark	9
62.16	0.909239	MYPT_dark	9
77.7	0.87644	MYPT_dark	9
93.24	0.838964	MYPT_dark	9
108.78	0.817837	MYPT_dark	9
124.32	0.809268	MYPT_dark	9
139.86	0.778932	MYPT_dark	9
155.4	0.739043	MYPT_dark	9
170.94	0.703093	MYPT_dark	9
186.48	0.666995	MYPT_dark	9
202.02	0.646459	MYPT_dark	9
217.56	0.599281	MYPT_dark	9
233.1	0.564119	MYPT_dark	9
248.64	0.528858	MYPT_dark	9
264.18	0.495026	MYPT_dark	9
279.72	0.453364	MYPT_dark	9
295.26	0.408992	MYPT_dark	9
310.8	0.364917	MYPT_dark	9
326.34	0.319364	MYPT_dark	9
341.88	0.290505	MYPT_dark	9
357.42	0.261992	MYPT_dark	9
372.96	0.193637	MYPT_dark	9
388.5	0.191618	MYPT_dark	9
404.04	0.191618	MYPT_dark	9
419.58	0.191618	MYPT_dark	9
435.12	0.191618	MYPT_dark	9
450.66	0.191618	MYPT_dark	9
466.2	0.191618	MYPT_dark	9
481.74	0.191618	MYPT_dark	9
497.28	0.191618	MYPT_dark	9
512.82	0.191618	MYPT_dark	9
528.36	0.191618	MYPT_dark	9
543.9	0.191618	MYPT_dark	9
559.44	0.191618	MYPT_dark	9
574.98	0.191618	MYPT_dark	9
590.52	0.191618	MYPT_dark	9
606.06	0.191618	MYPT_dark	9
0	1	MYPT_dark	10
15.54	0.984561	MYPT_dark	10
31.08	0.984561	MYPT_dark	10
46.62	0.971252	MYPT_dark	10
62.16	0.961524	MYPT_dark	10
77.7	0.938873	MYPT_dark	10
93.24	0.917239	MYPT_dark	10
108.78	0.894444	MYPT_dark	10
124.32	0.881764	MYPT_dark	10
139.86	0.861098	MYPT_dark	10
155.4	0.848514	MYPT_dark	10
170.94	0.814394	MYPT_dark	10
186.48	0.799051	MYPT_dark	10
202.02	0.75559	MYPT_dark	10
217.56	0.7266	MYPT_dark	10
233.1	0.673991	MYPT_dark	10
248.64	0.645823	MYPT_dark	10
264.18	0.512922	MYPT_dark	10
279.72	0.492498	MYPT_dark	10
295.26	0.464766	MYPT_dark	10
310.8	0.422418	MYPT_dark	10
326.34	0.403688	MYPT_dark	10
341.88	0.38912	MYPT_dark	10
357.42	0.388346	MYPT_dark	10
372.96	0.345175	MYPT_dark	10
388.5	0.317394	MYPT_dark	10
404.04	0.275772	MYPT_dark	10
419.58	0.243587	MYPT_dark	10
435.12	0.220405	MYPT_dark	10
450.66	0.183041	MYPT_dark	10
466.2	0.111799	MYPT_dark	10
481.74	0.111799	MYPT_dark	10
497.28	0.111799	MYPT_dark	10
512.82	0.111799	MYPT_dark	10
528.36	0.111799	MYPT_dark	10
543.9	0.111799	MYPT_dark	10
559.44	0.111799	MYPT_dark	10
574.98	0.111799	MYPT_dark	10
590.52	0.111799	MYPT_dark	10
606.06	0.11	MYPT_dark	10
0	1	MYPT_equator	1
15.54	0.988207	MYPT_equator	1
31.08	0.965502	MYPT_equator	1
46.62	0.950039	MYPT_equator	1
62.16	0.933206	MYPT_equator	1
77.7	0.907908	MYPT_equator	1
93.24	0.889019	MYPT_equator	1
108.78	0.868957	MYPT_equator	1
124.32	0.860638	MYPT_equator	1
139.86	0.844441	MYPT_equator	1
155.4	0.805588	MYPT_equator	1
170.94	0.733363	MYPT_equator	1
186.48	0.719612	MYPT_equator	1
202.02	0.685751	MYPT_equator	1
217.56	0.655216	MYPT_equator	1
233.1	0.625122	MYPT_equator	1
248.64	0.605598	MYPT_equator	1
264.18	0.572568	MYPT_equator	1
279.72	0.537042	MYPT_equator	1
295.26	0.496673	MYPT_equator	1
310.8	0.470542	MYPT_equator	1
326.34	0.425475	MYPT_equator	1
341.88	0.40277	MYPT_equator	1
357.42	0.347573	MYPT_equator	1
372.96	0.301135	MYPT_equator	1
388.5	0.239333	MYPT_equator	1
404.04	0.219759	MYPT_equator	1
419.58	0.219759	MYPT_equator	1
435.12	0.18854	MYPT_equator	1
450.66	0.157467	MYPT_equator	1
466.2	0.157467	MYPT_equator	1
481.74	0.150323	MYPT_equator	1
497.28	0.150323	MYPT_equator	1
512.82	0.150323	MYPT_equator	1
528.36	0.150323	MYPT_equator	1
543.9	0.150323	MYPT_equator	1
559.44	0.150323	MYPT_equator	1
574.98	0.150323	MYPT_equator	1
590.52	0.150323	MYPT_equator	1
606.06	0.150323	MYPT_equator	1
0	1	MYPT_equator	2
15.54	0.981217	MYPT_equator	2
31.08	0.981217	MYPT_equator	2
46.62	0.9556	MYPT_equator	2
62.16	0.915439	MYPT_equator	2
77.7	0.909081	MYPT_equator	2
93.24	0.899251	MYPT_equator	2
108.78	0.875279	MYPT_equator	2
124.32	0.875279	MYPT_equator	2
139.86	0.856715	MYPT_equator	2
155.4	0.828942	MYPT_equator	2
170.94	0.815275	MYPT_equator	2
186.48	0.806797	MYPT_equator	2
202.02	0.77833	MYPT_equator	2
217.56	0.75169	MYPT_equator	2
233.1	0.728156	MYPT_equator	2
248.64	0.707144	MYPT_equator	2
264.18	0.693367	MYPT_equator	2
279.72	0.666801	MYPT_equator	2
295.26	0.648091	MYPT_equator	2
310.8	0.619587	MYPT_equator	2
326.34	0.582204	MYPT_equator	2
341.88	0.552713	MYPT_equator	2
357.42	0.52717	MYPT_equator	2
372.96	0.509081	MYPT_equator	2
388.5	0.476704	MYPT_equator	2
404.04	0.443705	MYPT_equator	2
419.58	0.407126	MYPT_equator	2
435.12	0.391632	MYPT_equator	2
450.66	0.370802	MYPT_equator	2
466.2	0.347268	MYPT_equator	2
481.74	0.277398	MYPT_equator	2
497.28	0.277398	MYPT_equator	2
512.82	0.262781	MYPT_equator	2
528.36	0.244254	MYPT_equator	2
543.9	0.225507	MYPT_equator	2
559.44	0.205555	MYPT_equator	2
574.98	0.186662	MYPT_equator	2
590.52	0.166234	MYPT_equator	2
606.06	0.169012	MYPT_equator	2
0	1	MYPT_equator	3
15.54	0.991727	MYPT_equator	3
31.08	0.966324	MYPT_equator	3
46.62	0.950042	MYPT_equator	3
62.16	0.939701	MYPT_equator	3
77.7	0.916048	MYPT_equator	3
93.24	0.896903	MYPT_equator	3
108.78	0.896903	MYPT_equator	3
124.32	0.834588	MYPT_equator	3
139.86	0.764743	MYPT_equator	3
155.4	0.726347	MYPT_equator	3
170.94	0.70227	MYPT_equator	3
186.48	0.686254	MYPT_equator	3
202.02	0.625265	MYPT_equator	3
217.56	0.58496	MYPT_equator	3
233.1	0.545238	MYPT_equator	3
248.64	0.515062	MYPT_equator	3
264.18	0.42745	MYPT_equator	3
279.72	0.400827	MYPT_equator	3
295.26	0.365401	MYPT_equator	3
310.8	0.326527	MYPT_equator	3
326.34	0.31433	MYPT_equator	3
341.88	0.272645	MYPT_equator	3
357.42	0.270842	MYPT_equator	3
372.96	0.240136	MYPT_equator	3
388.5	0.214945	MYPT_equator	3
404.04	0.199936	MYPT_equator	3
419.58	0.180102	MYPT_equator	3
435.12	0.167745	MYPT_equator	3
450.66	0.160639	MYPT_equator	3
466.2	0.155441	MYPT_equator	3
481.74	0.155441	MYPT_equator	3
497.28	0.155441	MYPT_equator	3
512.82	0.155441	MYPT_equator	3
528.36	0.155441	MYPT_equator	3
543.9	0.155441	MYPT_equator	3
559.44	0.155441	MYPT_equator	3
574.98	0.155441	MYPT_equator	3
590.52	0.155441	MYPT_equator	3
606.06	0.155441	MYPT_equator	3
0	1	MYPT_equator	4
15.54	0.970891	MYPT_equator	4
31.08	0.904896	MYPT_equator	4
46.62	0.90251	MYPT_equator	4
62.16	0.862187	MYPT_equator	4
77.7	0.840428	MYPT_equator	4
93.24	0.823917	MYPT_equator	4
108.78	0.801489	MYPT_equator	4
124.32	0.790847	MYPT_equator	4
139.86	0.743081	MYPT_equator	4
155.4	0.733489	MYPT_equator	4
170.94	0.664106	MYPT_equator	4
186.48	0.635283	MYPT_equator	4
202.02	0.597776	MYPT_equator	4
217.56	0.587326	MYPT_equator	4
233.1	0.540657	MYPT_equator	4
248.64	0.515318	MYPT_equator	4
264.18	0.484539	MYPT_equator	4
279.72	0.43577	MYPT_equator	4
295.26	0.409382	MYPT_equator	4
310.8	0.395161	MYPT_equator	4
326.34	0.388528	MYPT_equator	4
341.88	0.356795	MYPT_equator	4
357.42	0.336037	MYPT_equator	4
372.96	0.321531	MYPT_equator	4
388.5	0.273382	MYPT_equator	4
404.04	0.243415	MYPT_equator	4
419.58	0.247041	MYPT_equator	4
435.12	0.226379	MYPT_equator	4
450.66	0.216024	MYPT_equator	4
466.2	0.20252	MYPT_equator	4
481.74	0.19016	MYPT_equator	4
497.28	0.171932	MYPT_equator	4
512.82	0.167589	MYPT_equator	4
528.36	0.167589	MYPT_equator	4
543.9	0.156566	MYPT_equator	4
559.44	0.136047	MYPT_equator	4
574.98	0.136047	MYPT_equator	4
590.52	0.125596	MYPT_equator	4
606.06	0.125596	MYPT_equator	4
0	1	MYPT_equator	5
15.54	0.983961	MYPT_equator	5
31.08	0.967184	MYPT_equator	5
46.62	0.955622	MYPT_equator	5
62.16	0.955622	MYPT_equator	5
77.7	0.934312	MYPT_equator	5
93.24	0.894808	MYPT_equator	5
108.78	0.877579	MYPT_equator	5
124.32	0.820165	MYPT_equator	5
139.86	0.790467	MYPT_equator	5
155.4	0.739061	MYPT_equator	5
170.94	0.716618	MYPT_equator	5
186.48	0.693324	MYPT_equator	5
202.02	0.693324	MYPT_equator	5
217.56	0.639367	MYPT_equator	5
233.1	0.647586	MYPT_equator	5
248.64	0.643278	MYPT_equator	5
264.18	0.626559	MYPT_equator	5
279.72	0.606155	MYPT_equator	5
295.26	0.585015	MYPT_equator	5
310.8	0.557867	MYPT_equator	5
326.34	0.533496	MYPT_equator	5
341.88	0.516946	MYPT_equator	5
357.42	0.502154	MYPT_equator	5
372.96	0.457606	MYPT_equator	5
388.5	0.427227	MYPT_equator	5
404.04	0.427227	MYPT_equator	5
419.58	0.353605	MYPT_equator	5
435.12	0.327137	MYPT_equator	5
450.66	0.327137	MYPT_equator	5
466.2	0.308207	MYPT_equator	5
481.74	0.301406	MYPT_equator	5
497.28	0.297495	MYPT_equator	5
512.82	0.297495	MYPT_equator	5
528.36	0.264963	MYPT_equator	5
543.9	0.2483	MYPT_equator	5
559.44	0.2483	MYPT_equator	5
574.98	0.24813	MYPT_equator	5
590.52	0.24813	MYPT_equator	5
606.06	0.24813	MYPT_equator	5
